# Supplementary material for: Muscle Transcriptome Analysis of Mink at Different Growth Stages Using RNA-Seq
Source: Biology (Basel). 2024 Apr 23;13(5):283. doi: 10.3390/biology13050283 (PMC11117779; doi:10.3390/biology13050283)
Supplement: Supplementary file 1 [file biology-13-00283-s001.zip]

Archive with 1 entries (1 files):
- biology-2941090-supplementary.xlsx
