# Supplementary material for: Muscle Transcriptome Analysis of Mink at Different Growth Stages Using RNA-Seq
Source: Biology (Basel). 2024 Apr 23;13(5):283. doi: 10.3390/biology13050283 (PMC11117779; doi:10.3390/biology13050283)
Supplement: Supplementary file 1 [file biology-13-00283-s001.zip › biology-2941090-supplementary.xlsx]

## Sheet: Table S1
Table S1. List of the identified differentially expressed genes (DEGs)
gene_id	gene_name	FPKM									Y90 vs Y45			Y120 vs Y45			Y120 vs Y90			gene_description
		Y45_1	Y45_2	Y45_3	Y90_1	Y90_2	Y90_3	Y120_1	Y120_2	Y120_3	log2FC	pvalue	padj	log2FC	pvalue	padj	log2FC	pvalue	padj
ENSNVIG00000006610	ZYG11B	4.55932	3.73042	5.46918	1.35514	1.47836	0.662557	11.8401	10.7313	7.1723	-1.87827	4.93569e-07	7.0637e-06	1.06859	7.72532e-05	0.00144244	3.01375	1.54266e-16	2.61358e-14	zyg-11 family member B, cell cycle regulator
ENSNVIG00000016326	ZWILC	0.842635	0.938205	0.809002	0.224331	0.22967	0.149342	0.378891	0.456081	0.282284	-2.00362	0.000269249	0.00141756	-1.26307	0.00642643	0.0469509	0.808698	0.201868	0.307143	zwilch kinetochore protein
ENSNVIG00000008078	ZSWIM6	0.813632	0.88256	0.689471	0.286779	0.165152	0.0763659	0.888001	1.10778	1.1857	-2.07379	0.000145552	0.000862762	0.371825	0.258858	0.545639	2.50968	5.08032e-07	5.84842e-06	zinc finger SWIM-type containing 6
ENSNVIG00000020101	ZSCAN29	1.82587	2.10864	1.61838	0.382472	0.495995	0.217276	1.93318	2.198	1.02673	-2.24257	3.70467e-07	5.56727e-06	-0.15658	0.662175	0.852909	2.15686	1.1587e-05	8.19994e-05	zinc finger and SCAN domain containing 29
ENSNVIG00000014056	ZSCAN16	1.90522	2.3725	2.03878	0.444762	0.569183	0.402678	1.81956	2.45951	1.66299	-2.06071	2.04643e-08	4.76631e-07	-0.137063	0.633552	0.839043	1.99125	8.79088e-08	1.30188e-06	zinc finger and SCAN domain containing 16
ENSNVIG00000023677	ZP2	0.122113	0.221046	0.204082	0	0	0	0.0716854	0.0776606	0.0915559	-4.82583	0.00467675	0.0153183	-1.22632	0.209857	0.484853	3.66059	0.0703408	0.131246	zona pellucida glycoprotein 2
ENSNVIG00000022087	ZP1	0.0446961	0.220658	0.112048	0.664127	0.393645	1.86157	0.262386	0.312682	0.502674	3.03952	0.000245874	0.00131216	1.46941	0.0878355	0.285208	-1.51501	0.0273448	0.0601736	zona pellucida glycoprotein 1
ENSNVIG00000023759	ZNT7	3.39216	1.05576	2.10746	0.634365	0.472336	0.122854	1.7749	1.26626	2.07337	-2.30967	0.00100482	0.00422957	-0.390159	0.43375	0.705865	1.97742	0.00134134	0.00470011	solute carrier family 30 member 7
ENSNVIG00000004401	ZNT1	2.268	1.40573	1.66004	0.362501	0.31811	0.330959	1.41888	1.76878	1.56394	-2.3014	1.69938e-07	2.86915e-06	-0.209577	0.515904	0.763935	2.15507	8.49101e-08	1.26078e-06	solute carrier family 30 member 1
ENSNVIG00000007977	ZNFX1	8.11465	6.89817	5.46094	2.45468	1.88772	1.37357	6.96291	5.91504	21.7091	-1.74479	1.60149e-08	3.87492e-07	0.723478	0.0931381	0.296566	2.52333	3.63392e-07	4.3623e-06	zinc finger NFX1-type containing 1
ENSNVIG00000021993	ZNF84	2.34489	2.40788	2.55827	0.469451	0.600779	0.218766	1.73996	2.52923	1.91986	-2.40362	3.91493e-08	8.34391e-07	-0.287788	0.321073	0.609991	2.18503	1.16582e-06	1.14967e-05	zinc finger protein 84
ENSNVIG00000008646	ZNF827	1.22467	1.57351	1.04699	0.245573	0.465123	0.078472	0.921709	0.888696	0.706318	-2.18574	5.91777e-05	0.000402399	-0.657401	0.0295617	0.13968	1.59792	0.0034126	0.0103151	zinc finger protein 827
ENSNVIG00000006098	ZNF81	0.579187	0.228749	0.377509	0.0452946	0	0	0.44201	0.552523	0.260553	-4.46611	0.00347705	0.0119571	0.0348026	0.961332	0.985747	4.56813	0.00175764	0.00592361	zinc finger protein 81
ENSNVIG00000013196	ZNF772	0.682614	0.61272	0.373361	0.14559	0.0993699	0.0516919	0.582871	0.749852	0.279164	-2.38863	0.0113595	0.0316342	-0.103342	0.875003	0.954032	2.35615	0.0125127	0.0310791	zinc finger protein 772
ENSNVIG00000024561	ZNF711	0.584922	0.543562	0.638287	0	0.0550962	0	0.26258	0.0875284	0.0967399	-4.89985	4.39721e-05	0.000314252	-2.01838	0.00173072	0.0175279	2.94081	0.0549911	0.107408	zinc finger protein 711
ENSNVIG00000021733	ZNF704	1.93805	0.824816	1.13923	0.261315	0.214027	0.222673	1.05926	0.765032	0.676435	-2.38416	0.000628058	0.00284521	-0.680163	0.199061	0.471273	1.76414	0.00930823	0.0241583	zinc finger protein 704
ENSNVIG00000009291	ZNF697	0.909267	0.721747	0.732994	0.167313	0.142746	0	0.711706	0.612287	0.72184	-2.82121	0.000156582	0.00091522	-0.247618	0.549111	0.785772	2.6367	0.000297545	0.0012999	zinc finger protein 697
ENSNVIG00000021563	ZNF664	10.4519	11.0533	14.258	4.31509	2.88855	0.353557	21.1168	17.4108	11.9934	-2.14532	0.000546127	0.00253903	0.45436	0.117967	0.343893	2.66949	1.51268e-05	0.000102552	zinc finger protein 664
ENSNVIG00000003008	ZNF654	1.71571	1.24086	1.2054	0.410216	0.314984	0.273089	1.91174	1.61239	1.29047	-1.96153	8.61533e-07	1.11959e-05	0.168088	0.581747	0.808581	2.19223	4.63532e-09	1.0306e-07	zinc finger protein 654
ENSNVIG00000002592	ZNF641	14.8188	10.2234	16.1932	4.45724	3.14362	0.527516	17.2498	20.3389	14.7429	-2.24541	0.000101435	0.000635993	0.299662	0.239248	0.522329	2.61625	3.34702e-06	2.81136e-05	zinc finger protein 641
ENSNVIG00000010487	ZNF623	2.52989	1.29014	1.47751	0.521794	0.712283	0.0463159	2.15429	1.8388	1.50078	-1.94523	0.00620518	0.0193091	0.0119631	0.976452	0.990682	2.02394	0.00184165	0.0061638	zinc finger protein 623
ENSNVIG00000009626	ZNF618	0.598791	0.464536	0.757699	0.111495	0.0456592	0.118759	0.334777	0.380816	0.464987	-2.62877	0.000101937	0.000637951	-0.66461	0.153231	0.404226	2.02362	0.00338763	0.0102543	zinc finger protein 618
ENSNVIG00000013467	ZNF606	1.37282	1.81794	1.65193	0.22735	0.517247	0.242163	1.49804	1.66399	1.28965	-2.19845	3.73063e-06	3.88207e-05	-0.168297	0.588283	0.811965	2.09679	4.54572e-06	3.64131e-05	zinc finger protein 606
ENSNVIG00000012076	ZNF596	2.23401	2.34195	2.04657	0.603929	0.485808	0.229742	2.97912	1.96453	2.01618	-2.22644	5.94299e-06	5.79683e-05	0.0311406	0.927292	0.973546	2.31971	2.36382e-06	2.09565e-05	zinc finger protein 596
ENSNVIG00000012452	ZNF580	23.5425	23.8005	21.6736	56.0502	59.8287	125.026	13.7733	19.8269	25.483	1.89842	1.341e-07	2.37371e-06	-0.266196	0.349268	0.634727	-2.10791	1.31914e-07	1.84045e-06	zinc finger protein 580
ENSNVIG00000015835	ZNF571	0.593453	0.383126	0.732417	0.142801	0.255849	0.0760524	0.777161	0.60968	0.718767	-1.74614	0.0222587	0.0548509	0.263355	0.60723	0.823616	2.07074	0.00207143	0.00680179	zinc finger protein 571
ENSNVIG00000015753	ZNF569	1.11285	2.0977	1.42026	0.632938	0.388801	0.134835	1.99551	1.72432	1.1833	-1.90325	0.00118897	0.00486349	0.0347411	0.929553	0.97434	2.00526	0.00024717	0.00110824	zinc finger protein 569
ENSNVIG00000018788	ZNF558	2.10405	1.32822	1.3835	0.593439	0.276164	0.172392	1.5389	1.05295	0.814632	-2.10521	0.000966471	0.00408757	-0.540156	0.249763	0.534566	1.62862	0.0139398	0.0340841	zinc finger protein 558
ENSNVIG00000005545	ZNF556	2.79138	5.67928	3.67555	1.14661	1.21904	0.422762	5.62772	1.61386	2.53682	-2.02641	4.64102e-05	0.000329158	-0.350815	0.458001	0.723791	1.73538	0.0029125	0.00903893	zinc finger protein 556
ENSNVIG00000020006	ZNF536	0.521934	0.273447	0.341795	0.0833005	0.0852829	0.0354911	0.212603	0.162581	0.179692	-2.37479	0.000872293	0.00376331	-1.07242	0.0464797	0.188051	1.36416	0.0694736	0.129914	zinc finger protein 536
ENSNVIG00000007726	ZNF518B	1.61873	0.748402	1.42995	0.180844	0.370295	0.0428058	1.52344	1.37263	1.11253	-2.57273	6.7354e-05	0.000448742	0.0377073	0.919	0.971005	2.67654	2.95569e-06	2.53245e-05	zinc finger protein 518B
ENSNVIG00000021174	ZNF518A	0.773804	1.0586	0.785285	0.102072	0.0597152	0	0.886621	0.794506	0.671042	-3.90464	3.06423e-09	1.00054e-07	-0.199425	0.544151	0.782544	3.77037	3.04909e-09	7.05706e-08	zinc finger protein 518A
ENSNVIG00000019975	ZNF507	2.18189	1.09857	2.26035	0.135601	0.347071	0.0722182	1.62865	2.5547	1.70632	-3.21706	5.90766e-08	1.17204e-06	0.0425385	0.906853	0.965855	3.3293	6.0905e-10	1.73309e-08	zinc finger protein 507
ENSNVIG00000017130	ZNF484	1.29227	0.931648	1.20328	0.176455	0.164232	0.239212	1.73399	1.44803	1.15346	-2.46959	1.36457e-08	3.42513e-07	0.297195	0.331771	0.620166	2.82814	8.17948e-12	3.87086e-10	zinc finger protein 484
ENSNVIG00000003219	ZNF449	2.57119	2.48583	2.25599	0.628365	0.514655	0.223102	1.9182	2.07808	1.86755	-2.31893	1.48038e-06	1.75805e-05	-0.362689	0.243664	0.526775	2.02163	2.10744e-05	0.000136219	zinc finger protein 449
ENSNVIG00000004101	ZNF445	2.46338	1.63042	2.25301	0.148189	0.130042	0.0225491	3.01935	3.23659	1.85711	-4.28959	1.63733e-14	2.86806e-12	0.30897	0.325135	0.614612	4.66631	3.11964e-17	6.44548e-15	zinc finger protein 445
ENSNVIG00000022710	ZNF436	5.99108	3.9339	5.20856	0.877043	0.897915	0.344173	4.81642	3.64125	2.48936	-2.73452	6.98673e-10	2.88671e-08	-0.509079	0.12897	0.363389	2.29109	1.54427e-06	1.4535e-05	zinc finger protein 436
ENSNVIG00000020472	ZNF397	8.35558	8.25005	8.91505	2.11172	1.71327	1.18831	8.94281	8.68376	6.81862	-2.25018	6.74925e-13	7.6686e-11	-0.106391	0.636905	0.840857	2.2091	2.5903e-12	1.46283e-10	zinc finger protein 397
ENSNVIG00000012051	ZNF367	2.02716	1.0212	1.20305	0.19412	0.264986	0.0689225	0.19429	0.42097	0.558328	-2.90387	0.000299784	0.00154637	-1.89467	0.00343315	0.029224	1.07461	0.283946	0.400984	zinc finger protein 367
ENSNVIG00000014315	ZNF366	4.64594	3.2424	5.59423	0.93386	1.22498	0.0932535	4.53466	5.26862	4.70044	-2.48148	8.386e-05	0.000541132	0.062668	0.819509	0.929825	2.61427	1.44989e-05	9.92487e-05	zinc finger protein 366
ENSNVIG00000009666	ZNF354C	1.4051	2.22968	1.81154	0.627911	0.241071	0.0836027	2.12106	2.29786	1.29806	-2.4143	0.000169877	0.000977633	0.0200347	0.958233	0.984394	2.50482	6.81185e-05	0.00036824	zinc finger protein 354C
ENSNVIG00000014659	ZNF35	1.65905	0.990946	1.31447	0.224249	0.0983937	0.0341227	1.22643	1.32866	1.01355	-3.36429	7.97452e-07	1.05094e-05	-0.19521	0.605823	0.822562	3.23375	5.97857e-07	6.69901e-06	zinc finger protein 35
ENSNVIG00000015811	ZNF345	0.955659	1.08656	0.638862	0.0905893	0.370981	0.0964915	0.748018	0.552523	0.260553	-2.16596	0.00534117	0.0170755	-0.828198	0.162287	0.419236	1.40586	0.107524	0.185334	zinc finger protein 345
ENSNVIG00000013142	ZNF304	0.883239	1.10049	0.843498	0.394701	0.168373	0.0700695	1.13576	1.17693	0.638571	-2.05644	0.00195213	0.0073291	0.0125135	0.976895	0.990682	2.13875	0.00124807	0.00440883	zinc finger protein 304
ENSNVIG00000002717	ZNF292	1.41259	1.81546	1.04495	0.340464	0.244739	0.246908	1.46818	1.29012	1.10425	-2.26555	1.7031e-10	8.8121e-09	-0.190345	0.502381	0.755042	2.13805	1.77496e-12	1.04414e-10	zinc finger protein 292
ENSNVIG00000017708	ZNF280B	0.747338	1.10685	0.749398	0.194816	0	0.0415017	0.380224	0.411917	0.308181	-3.35482	0.000231112	0.00124844	-1.29121	0.0171485	0.095841	2.13368	0.0409406	0.0843632	zinc finger protein 280B
ENSNVIG00000024400	ZNF25	6.85799	4.09926	5.64337	0.96201	1.13264	0.153703	4.73002	5.24163	3.94288	-2.78192	5.83118e-07	8.07054e-06	-0.297973	0.314143	0.603649	2.55302	1.80453e-06	1.66645e-05	zinc finger protein 25
ENSNVIG00000020516	ZNF24	7.73722	5.86233	7.43039	2.44957	1.08549	0.194714	11.4993	11.7442	7.22947	-2.39848	0.000122792	0.000746517	0.490325	0.0680434	0.241594	2.96004	2.11242e-06	1.9067e-05	zinc finger protein 24
ENSNVIG00000011386	ZNF236	2.22164	1.95319	1.67083	0.404602	0.584797	0.316885	1.84911	1.90646	2.13919	-2.06414	2.94098e-09	9.67817e-08	-0.0292496	0.903173	0.964274	2.09792	5.96149e-11	2.2149e-09	zinc finger protein 236
ENSNVIG00000024693	ZNF234	0.966591	0.903255	0.934639	0.188978	0.193475	0.0575115	0.972738	0.944046	0.795894	-2.5685	1.896e-05	0.000154698	-0.0918895	0.802268	0.922667	2.54156	1.20077e-05	8.44127e-05	zinc finger protein 234
ENSNVIG00000022614	ZNF217	3.03614	1.19143	1.84752	0.649402	0.602526	0.302624	2.23936	1.96391	2.77253	-1.86601	0.000123451	0.000749713	0.164066	0.656975	0.8507	2.08946	3.59937e-08	6.10415e-07	zinc finger protein 217
ENSNVIG00000013172	ZNF214	0.572508	0.520055	0.505196	0.143271	0.110011	0.228909	0.0806609	0.116512	0.180284	-1.63772	0.0227194	0.0556923	-2.11723	0.00351746	0.0297434	-0.424104	0.656118	0.749442	zinc finger protein 214
ENSNVIG00000023348	ZNF200	1.6624	0.873088	1.24137	0.33193	0.226553	0.117852	0.996665	0.899783	0.517128	-2.37705	0.000885952	0.00380735	-0.690484	0.194213	0.465296	1.75283	0.0187485	0.0437156	zinc finger protein 200
ENSNVIG00000015696	ZNF2	1.13938	0.867853	0.848733	0.15275	0.260642	0.108468	0.764421	0.66251	0.805456	-2.35211	0.00154094	0.00602554	-0.393885	0.434538	0.706385	2.01964	0.00626535	0.0172514	zinc finger protein 2
ENSNVIG00000012644	ZNF148	2.46124	1.51669	2.43302	0.57334	0.50313	0.203565	2.31587	3.19719	2.04167	-2.22296	3.57713e-06	3.75722e-05	0.19077	0.558476	0.792523	2.48236	2.49616e-08	4.47512e-07	zinc finger protein 148
ENSNVIG00000016046	ZNF146	10.4372	10.9144	11.7505	2.37449	2.50697	1.2646	9.80337	7.66366	6.98958	-2.33055	6.31804e-11	3.71483e-09	-0.478895	0.0644819	0.233392	1.91565	2.43842e-07	3.11551e-06	zinc finger protein 146
ENSNVIG00000005705	ZNF12	2.55641	1.75506	2.34316	0.593516	0.479717	0.166365	2.43868	2.89598	2.26861	-2.32229	2.89295e-06	3.11645e-05	0.148165	0.619301	0.831562	2.53687	2.53838e-08	4.54121e-07	zinc finger protein 12
ENSNVIG00000002116	ZNF10	1.44478	2.39916	1.41583	0.487898	0.2629	0.0820558	2.52516	2.08828	1.66179	-2.55936	1.14764e-05	0.000101412	0.208677	0.549221	0.785772	2.83349	8.1931e-08	1.22244e-06	zinc finger protein 10
ENSNVIG00000015565	ZN770	3.28374	3.93846	4.02003	1.16584	0.80648	0.100687	4.51767	4.89423	2.6735	-2.34107	0.000101553	0.000636493	0.0560709	0.853015	0.94494	2.47062	6.39411e-05	0.000348549	zinc finger protein 770
ENSNVIG00000006450	ZN395	5.24735	2.50629	4.32067	1.10097	0.990547	0.426438	2.70476	3.39144	2.0631	-2.16114	3.52337e-06	3.7077e-05	-0.610183	0.0809969	0.270988	1.61932	0.000199137	0.000923757	zinc finger protein 395
ENSNVIG00000011711	ZN365	1.29465	0.336396	1.26406	0.319727	0.327336	0.0567597	0.880021	1.25672	0.957915	-1.93461	0.0258867	0.0619218	0.0538651	0.928142	0.973783	2.05316	0.00357404	0.0107151	zinc finger protein 365
ENSNVIG00000011677	ZMYM4	2.29434	2.42465	2.74103	0.518654	0.760618	0.268758	1.89405	2.18872	1.23977	-2.1703	4.37696e-08	9.16599e-07	-0.535124	0.0562929	0.213424	1.7062	8.02337e-05	0.000425585	zinc finger MYM-type containing 4
ENSNVIG00000003249	ZMIZ1	8.84577	3.16432	5.89166	1.95612	1.71061	0.282149	8.15255	7.55615	9.97769	-2.08119	0.000579938	0.00266874	0.484809	0.159713	0.414712	2.63055	1.12618e-06	1.11767e-05	zinc finger MIZ-type containing 1
ENSNVIG00000018146	ZMAT3	2.39828	0.989609	2.01006	0.279933	0.114638	0.0596342	2.01728	2.95944	1.85183	-3.46146	1.13808e-05	0.000100832	0.293813	0.510334	0.760553	3.82035	4.53269e-08	7.44116e-07	zinc finger matrin-type 3
ENSNVIG00000014066	ZKSCAN8	3.3669	2.27957	2.67683	0.526609	0.500632	0.440722	2.79536	3.76251	2.10967	-2.40554	1.54929e-08	3.78675e-07	0.010906	0.973766	0.989625	2.48392	8.46818e-09	1.78e-07	zinc finger with KRAB and SCAN domains 8
ENSNVIG00000002569	ZKSCAN2	0.458101	0.212023	0.67469	0.0895631	0	0	0.218502	0.236714	0.289801	-3.7889	0.00069991	0.00312525	-0.88953	0.142904	0.386364	2.96199	0.00889658	0.0232422	zinc finger with KRAB and SCAN domains 2
ENSNVIG00000000053	ZKSCAN1	3.33464	1.42676	3.36241	0.637465	0.533975	0.123454	3.28438	3.79378	2.37519	-2.54708	1.31536e-05	0.00011384	0.17524	0.640654	0.842361	2.79005	2.62297e-08	4.67771e-07	zinc finger with KRAB and SCAN domains 1
ENSNVIG00000005593	ZHX1	3.34376	2.71983	3.24121	1.1705	1.42783	0.557064	5.25318	4.94169	3.54567	-1.46141	0.000222087	0.00120862	0.518601	0.0469227	0.189138	2.04712	1.19415e-07	1.69158e-06	zinc fingers and homeoboxes 1
ENSNVIG00000001838	ZFYVE16	2.5945	3.05105	2.98167	0.60414	0.945281	0.522086	4.02163	3.85627	2.19662	-1.96153	9.36444e-10	3.65683e-08	0.177059	0.525726	0.770214	2.2063	1.77966e-09	4.41451e-08	zinc finger FYVE-type containing 16
ENSNVIG00000007143	ZFR2	0.460986	0.455164	0.189644	0.77648	0.340697	0.393843	0.235924	0.0902078	0.0398805	0.545053	0.344941	0.476156	-1.63681	0.028315	0.136035	-2.12105	0.00293632	0.00909619	zinc finger RNA binding protein 2
ENSNVIG00000004090	ZFR	8.56809	6.53021	7.77407	2.1458	3.06733	1.3153	12.1263	9.31778	8.61717	-1.71068	1.08491e-06	1.35541e-05	0.353714	0.12882	0.363116	2.12858	7.51663e-10	2.06732e-08	zinc finger RNA binding protein
ENSNVIG00000014371	ZFP62	3.87064	5.21699	5.57552	1.24923	1.20518	0.511778	3.69688	4.82557	2.83297	-2.20833	2.06134e-08	4.79439e-07	-0.418208	0.142099	0.385156	1.86152	4.58689e-06	3.66908e-05	ZFP62 zinc finger protein
ENSNVIG00000015853	ZFP30	1.14347	1.63593	1.63802	0.437992	0.448416	0.0777548	1.31513	1.48411	1.36473	-2.09439	0.00058067	0.0026701	-0.130628	0.720215	0.882928	2.03067	0.000363053	0.00154041	ZFP30 zinc finger protein
ENSNVIG00000014930	ZFHX4	0.665593	0.208932	0.516967	0.0361053	0.129376	0.051277	0.677569	0.621493	0.545192	-2.58144	3.07072e-05	0.000231453	0.367852	0.362412	0.647543	3.01299	1.74159e-10	5.77416e-09	zinc finger homeobox 4
ENSNVIG00000007440	ZFHX3	1.21095	0.706358	1.05363	0.256421	0.322188	0.533841	1.50926	1.75828	1.64266	-1.32159	0.000634303	0.0028688	0.683309	0.0090617	0.0607424	2.06507	4.7951e-10	1.39826e-08	zinc finger homeobox 3
ENSNVIG00000003880	ZEB2	6.94447	3.13745	5.44575	1.75305	1.01765	0.693006	5.35873	4.76189	5.80884	-2.06653	1.93257e-06	2.18254e-05	-0.000476381	0.998754	0.999469	2.12712	3.0463e-09	7.05706e-08	zinc finger E-box binding homeobox 2
ENSNVIG00000000332	ZEB1	9.97727	5.90333	8.25771	1.05864	1.38491	0.271464	9.31542	9.10342	5.72324	-3.05244	7.6351e-10	3.10125e-08	-0.0428641	0.879673	0.95583	3.07949	4.27506e-10	1.27104e-08	zinc finger E-box binding homeobox 1
ENSNVIG00000013923	ZDHHC23	0.149898	0.0296009	0	0	0	0.0499453	0.24639	0.305059	0.269731	-1.69038	0.535931	1	2.15496	0.0861931	0.282026	3.90803	0.0112671	0.028427	zinc finger DHHC-type containing 23
ENSNVIG00000017839	ZDHHC20	7.05987	2.57613	5.84814	0.857312	0.772389	0.876642	4.71077	5.27075	4.33981	-2.52931	2.16073e-08	5.01105e-07	-0.153193	0.671291	0.857465	2.43845	7.09711e-15	7.56221e-13	zinc finger DHHC-type containing 20
ENSNVIG00000002801	ZDHHC17	4.12843	3.25235	3.74344	0.789973	0.703281	0.402429	4.95026	4.55286	2.74136	-2.45288	2.94785e-10	1.40428e-08	0.0937159	0.758653	0.902004	2.61343	4.15398e-10	1.24341e-08	zinc finger DHHC-type containing 17
ENSNVIG00000005326	ZDBF2	2.81014	2.3883	2.39579	0.166909	0.275308	0.0691381	1.60791	2.7147	1.55354	-3.79149	3.37174e-19	2.02497e-16	-0.419219	0.126515	0.359038	3.44607	2.79177e-13	2.02129e-11	zinc finger DBF-type containing 2
ENSNVIG00000003225	ZCH24	32.9754	14.2417	29.1523	7.57851	9.30346	3.32608	32.3423	28.9036	31.8634	-1.81903	4.14971e-05	0.000299363	0.247903	0.412671	0.689196	2.13105	5.86809e-09	1.28115e-07	zinc finger CCHC-type containing 24
ENSNVIG00000022006	ZC3HAV1L	1.26508	0.289427	0.788989	0.144782	0.148228	0.179918	0.470955	0.863432	0.364369	-2.21105	0.00166286	0.00641196	-0.512323	0.383485	0.664593	1.76659	0.00503411	0.0143131	zinc finger CCCH-type containing, antiviral 1 like
ENSNVIG00000021972	ZC3HAV1	2.86789	0.91018	1.36454	0.205971	0.304595	0.0975072	1.4946	1.4889	3.70259	-2.97692	1.27276e-06	1.54532e-05	0.348101	0.480189	0.739318	3.3819	4.10385e-09	9.24568e-08	zinc finger CCCH-type containing, antiviral 1
ENSNVIG00000021420	ZC2HC1B	7.54242	5.35457	6.68813	2.43738	1.49723	3.21927	0.146371	0	0.0701039	-1.35923	0.00122035	0.00496646	-6.50546	1.73853e-12	2.42503e-10	-5.09388	7.14768e-07	7.74271e-06	zinc finger C2HC-type containing 1B
ENSNVIG00000003569	ZBTB6	1.38019	1.29787	1.64761	0.513982	0.420971	0.164241	2.04487	1.71374	1.29353	-1.87425	0.00175275	0.00670328	0.180292	0.657232	0.850834	2.11921	0.000197761	0.000918345	zinc finger and BTB domain containing 6
ENSNVIG00000012577	ZBTB41	1.69369	0.5725	1.30055	0.0477309	0.0733003	0.0508407	1.3257	1.76613	0.960985	-4.27627	3.21444e-08	7.00181e-07	0.139607	0.754657	0.900616	4.48241	1.0803e-10	3.78933e-09	zinc finger and BTB domain containing 41
ENSNVIG00000022559	ZBTB40	3.2147	2.0792	2.56088	0.753329	1.09411	0.317232	6.97003	5.58489	4.00592	-1.75972	9.74083e-05	0.000614411	1.03459	0.000345804	0.00488511	2.86086	4.66426e-11	1.78782e-09	zinc finger and BTB domain containing 40
ENSNVIG00000000815	ZBTB39	1.48794	0.966545	1.43315	0.153109	0.470257	0.0652337	0.804526	1.22022	1.34313	-2.39438	0.000289798	0.00150409	-0.248467	0.527537	0.771448	2.21306	0.000796762	0.00301311	zinc finger and BTB domain containing 39
ENSNVIG00000013906	ZBTB38	2.87316	1.79171	1.84296	0.327486	0.39116	0.116274	3.78305	4.73459	3.06122	-2.8606	1.59106e-09	5.77866e-08	0.786265	0.0072935	0.0516709	3.7149	1.36357e-18	3.78715e-16	zinc finger and BTB domain containing 38
ENSNVIG00000014530	ZBTB37	0.882571	0.354016	0.248907	0	0.0441644	0	0.19429	0.491131	0.372218	-4.86193	0.0012933	0.00521912	-0.536319	0.479665	0.739037	4.39265	0.00335925	0.0101848	zinc finger and BTB domain containing 37
ENSNVIG00000007361	ZBTB34	2.31216	1.05995	1.90451	0.387471	0.176308	0.0458573	1.74515	2.03066	1.88836	-3.00539	1.8882e-05	0.000154207	0.0614748	0.877222	0.954949	3.12872	2.7357e-07	3.44341e-06	zinc finger and BTB domain containing 34
ENSNVIG00000022444	ZBTB33	3.24276	1.67228	3.27241	0.67841	0.231518	0.13764	2.54627	2.20681	2.06739	-2.86397	1.18737e-06	1.45319e-05	-0.303153	0.382042	0.663617	2.62318	1.04662e-06	1.05171e-05	zinc finger and BTB domain containing 33
ENSNVIG00000006639	ZBTB16	28.8528	14.1118	23.576	5.12891	5.97752	4.29487	37.0478	30.2986	38.8742	-2.01298	1.31247e-09	4.90457e-08	0.637652	0.0238882	0.120559	2.71043	4.54719e-30	9.6298e-27	zinc finger and BTB domain containing 16
ENSNVIG00000021696	ZBTB10	2.55941	1.831	1.93637	0.455443	0.319035	0.178727	1.76339	2.24177	1.84427	-2.62912	4.63653e-09	1.4176e-07	-0.157445	0.585769	0.810906	2.53737	2.39165e-09	5.69092e-08	zinc finger and BTB domain containing 10
ENSNVIG00000007330	ZBT43	2.07913	1.23173	2.17422	0.23228	0.380493	0.296897	3.13854	3.70238	2.80595	-2.49561	1.39412e-05	0.000119549	0.770917	0.0295289	0.139618	3.33138	4.22469e-12	2.18215e-10	zinc finger and BTB domain containing 43
ENSNVIG00000003603	ZBT26	1.16362	1.24208	1.19836	0.196755	0.251797	0	0.849251	0.840035	0.565907	-2.89779	0.000194762	0.001087	-0.723508	0.125708	0.357461	2.24511	0.00762546	0.0203674	zinc finger and BTB domain containing 26
ENSNVIG00000008056	ZBT25	1.85293	1.87158	3.353	0.433052	0.204627	0.212892	2.35054	1.97757	1.19764	-2.95713	3.08339e-08	6.75135e-07	-0.401972	0.309967	0.598689	2.61988	7.47811e-07	8.00848e-06	zinc finger and BTB domain containing 25
ENSNVIG00000003545	YWHAG	38.8473	36.3985	42.6528	20.9298	20.1517	9.7881	81.1885	81.7321	60.5733	-1.11673	0.000689498	0.00308039	0.878471	1.29247e-05	0.000317363	2.0629	4.69132e-10	1.37509e-08	tyrosine 3-monooxygenase/tryptophan 5-monooxygenase activation protein gamma
ENSNVIG00000024563	YTHDF3	7.02868	4.85644	7.38295	1.44837	2.1878	0.93576	12.4586	11.2765	8.33162	-1.97657	1.49936e-07	2.60228e-06	0.692487	0.0079108	0.0548731	2.7351	1.13816e-14	1.14099e-12	YTH N6-methyladenosine RNA binding protein 3
ENSNVIG00000023108	YTHDC2	2.56638	3.1302	2.63579	0.597241	0.725214	0.133148	4.60835	3.73871	3.14594	-2.41909	1.45109e-06	1.72692e-05	0.420246	0.0879983	0.285521	2.9073	3.76391e-09	8.55948e-08	YTH domain containing 2
ENSNVIG00000002566	YPEL2	10.65	6.47107	9.88437	2.27334	1.60805	1.10066	13.4038	15.0925	7.16273	-2.33984	5.03166e-10	2.2092e-08	0.35524	0.274326	0.562003	2.76424	6.42341e-12	3.15436e-10	yippee like 2
ENSNVIG00000016753	YES1	3.95079	3.17894	4.65941	0.83006	0.528774	0.0196476	3.17084	3.06013	2.20173	-2.99831	1.95408e-05	0.000158667	-0.527263	0.0483395	0.192974	2.54251	0.000403613	0.00168234	YES proto-oncogene 1, Src family tyrosine kinase
ENSNVIG00000015940	YEATS2	3.71539	2.61194	2.83148	0.759323	0.793259	0.264096	2.93139	2.25577	2.26196	-2.23459	1.46571e-07	2.55414e-06	-0.337813	0.194254	0.465296	1.96091	2.18646e-06	1.95684e-05	YEATS domain containing 2
ENSNVIG00000004325	YA047	2.70462	4.28516	4.00504	2.26268	2.92084	3.66755	0.295392	0.520022	0.42443	-0.219571	0.551285	0.667465	-3.1994	8.56862e-13	1.32926e-10	-2.91697	2.51637e-10	7.93897e-09	small integral membrane protein 1 (Vel blood group)
ENSNVIG00000016963	XRP2	2.06422	0.535273	1.00359	0.293509	0.100165	0.208422	2.15429	1.21997	1.47733	-2.48188	0.000528565	0.00246925	0.396218	0.435761	0.70685	2.93327	1.65339e-07	2.24776e-06	RP2 activator of ARL3 GTPase
ENSNVIG00000013389	XRN1	3.41815	1.83213	2.44827	0.343688	0.273674	0.216936	2.85702	3.49888	2.37976	-3.10662	1.78227e-15	4.27103e-13	0.138564	0.635005	0.83953	3.31038	1.94294e-22	1.09724e-19	5'-3' exoribonuclease 1
ENSNVIG00000018578	XPR1	1.4695	0.619303	1.25791	0.224235	0.286964	0.0895667	1.99884	1.9831	1.47128	-2.37452	0.000158455	0.000923915	0.662974	0.0962199	0.30295	3.10068	6.14619e-10	1.74128e-08	xenotropic and polytropic retrovirus receptor 1
ENSNVIG00000014299	XK	5.93504	6.16851	7.67418	2.052	1.30052	0.156121	6.63818	8.26425	5.30474	-2.39695	0.000103477	0.000645907	-0.016471	0.951817	0.98288	2.45371	7.32975e-05	0.000392728	X-linked Kx blood group
ENSNVIG00000023055	XIAP	6.02913	2.53553	7.44523	0.567547	0.357572	0.0465019	6.81655	8.23681	4.70879	-3.93628	1.22252e-09	4.61975e-08	0.259594	0.510688	0.760674	4.26219	3.2914e-15	3.84571e-13	X-linked inhibitor of apoptosis
ENSNVIG00000018433	WSB1	13.9005	15.8345	12.9837	4.5496	3.17395	1.92983	12.1194	10.2483	7.44023	-2.04998	4.08023e-09	1.26602e-07	-0.563773	0.0256574	0.126941	1.55264	2.92551e-05	0.00017971	WD repeat and SOCS box containing 1
ENSNVIG00000022958	WNT3	0.937112	1.1566	1.25293	0.305357	0.12505	0.715555	0.183375	0.09933	0.175654	-1.45923	0.0454322	0.0976842	-2.89945	9.41057e-05	0.00169054	-1.39265	0.174397	0.273501	Wnt family member 3
ENSNVIG00000001024	WNK3	0.0465678	0.0689695	0.0466962	0	0	0	0.082012	0.029616	0.0872874	-4.46242	0.0138261	0.0372537	0.262944	0.772606	0.909215	4.77723	0.00477985	0.0137301	WNK lysine deficient protein kinase 3
ENSNVIG00000008336	WNK1	7.91512	4.58947	7.00353	1.3244	1.24052	0.190093	11.782	9.64751	8.24659	-2.72592	1.2475e-06	1.52014e-05	0.565061	0.0307678	0.143701	3.35884	8.77192e-10	2.35895e-08	WNK lysine deficient protein kinase 1
ENSNVIG00000010427	WFDC2	1.00084	8.34476	2.00719	2.7829	0	1.48211	0.391689	0	0.500262	-1.32644	0.223602	0.342668	-3.68955	0.000386881	0.00538293	-2.31822	0.103369	0.17947	WAP four-disulfide core domain 2
ENSNVIG00000020781	WFDC1	2.0747	2.8679	1.73368	6.81448	13.2889	9.56274	6.0085	6.15747	6.37771	2.2469	9.27516e-08	1.71585e-06	1.42951	0.000176304	0.00280046	-0.754113	0.0290797	0.063187	WAP four-disulfide core domain 1
ENSNVIG00000017392	WDR93	0.523281	0.794881	0.706359	0.125916	0.290053	0.737657	0.0236299	0.153597	0.113175	-0.722378	0.295419	0.422609	-2.8595	9.28492e-05	0.00167159	-2.07554	0.0315519	0.0676648	WD repeat domain 93
ENSNVIG00000001009	WDR86	2.81717	0.914996	2.8621	3.53661	2.25556	6.1137	0.174084	0.235743	1.58416	0.949009	0.0839883	0.159735	-1.74601	0.0245832	0.12302	-2.65013	0.000519761	0.00209562	WD repeat domain 86
ENSNVIG00000016923	WDR7	2.03711	1.14409	1.0932	0.253336	0.42895	0.0934068	2.1138	2.31376	1.49933	-2.36122	6.24487e-06	6.06529e-05	0.428039	0.179836	0.444718	2.85845	1.49345e-09	3.78206e-08	WD repeat domain 7
ENSNVIG00000016307	WDR62	0.651162	0.348258	0.38996	0.226326	0.14482	0.271206	0.106183	0.0345102	0.122055	-1.01791	0.0518638	0.108613	-2.42416	5.92373e-05	0.00116641	-1.35606	0.0491789	0.0982419	WD repeat domain 62
ENSNVIG00000000037	WDR54	1.38768	2.00253	1.10607	1.94782	1.42441	3.4974	0.459533	0.588352	0.7203	0.702974	0.158717	0.263786	-1.38936	0.00857437	0.0584261	-2.03425	0.000113752	0.000577346	WD repeat domain 54
ENSNVIG00000022029	WDR44	3.59312	4.02879	3.60302	1.00015	0.804537	0.735576	3.37848	3.52453	2.68829	-2.0474	2.81222e-11	1.82588e-09	-0.272645	0.260965	0.548129	1.83971	3.00302e-09	6.96948e-08	WD repeat domain 44
ENSNVIG00000024261	WDFY3	3.13184	2.12826	2.49656	0.593215	0.529161	0.387878	3.97685	4.18415	3.14634	-2.26315	1.96739e-14	3.41069e-12	0.500665	0.0302746	0.142118	2.82886	4.13502e-26	3.89197e-23	WD repeat and FYVE domain containing 3
ENSNVIG00000000520	WDFY1	9.21022	7.49416	11.1602	1.91033	2.27511	1.12122	7.52123	6.1983	5.77484	-2.29481	1.00018e-11	7.37673e-10	-0.556526	0.0201784	0.107491	1.80235	1.43702e-08	2.76033e-07	WD repeat and FYVE domain containing 1
ENSNVIG00000001022	WASL	2.99438	2.79381	3.25055	0.687476	1.01177	0.915334	4.90257	5.27627	3.76926	-1.69465	9.6797e-06	8.77961e-05	0.580397	0.037467	0.163232	2.33974	8.77277e-11	3.13941e-09	WASP like actin nucleation promoting factor
ENSNVIG00000010917	WASHC4	4.44464	2.8449	4.27461	1.29368	0.771394	0.423991	4.72751	4.26604	3.48578	-2.11843	5.01812e-07	7.15732e-06	0.0683699	0.791724	0.918495	2.25214	1.32764e-08	2.58626e-07	WASH complex subunit 4
ENSNVIG00000023794	WASF2	11.963	5.29868	8.75801	2.69363	2.33915	0.845368	12.9985	11.911	10.791	-2.04743	1.1098e-05	9.87951e-05	0.417013	0.162289	0.419236	2.5296	1.78703e-10	5.90171e-09	WASP family member 2
ENSNVIG00000015671	VWDE	0.808272	0.666515	1.05988	0.222277	0.241789	0.0739871	0.12514	0.135571	0.119871	-2.13458	3.11518e-05	0.000234403	-2.77923	3.19046e-10	2.91279e-08	-0.576438	0.377676	0.500498	von Willebrand factor D and EGF domains
ENSNVIG00000021787	VWCE	0.623075	0.937456	0.535536	3.66611	1.94795	1.45819	0.313519	0.301912	0.367054	1.84753	5.48524e-05	0.000378187	-1.13538	0.0187775	0.102059	-2.91878	1.62599e-10	5.43345e-09	von Willebrand factor C and EGF domains
ENSNVIG00000010731	VPS13D	2.51096	1.657	2.06383	0.539821	0.507035	0.284859	3.74737	4.65982	3.42933	-2.12849	1.8096e-10	9.33442e-09	0.881508	0.000162553	0.00262718	3.07733	7.12126e-24	5.24558e-21	vacuolar protein sorting 13 homolog D
ENSNVIG00000019284	VPS13C	2.66919	2.56613	2.24281	0.676529	0.61567	0.289474	3.34655	3.4421	2.28677	-2.14447	9.02423e-10	3.57905e-08	0.233878	0.31469	0.604048	2.44686	1.23936e-11	5.5256e-10	vacuolar protein sorting 13 homolog C
ENSNVIG00000012690	VPS13A	2.47341	1.90755	2.11536	0.508136	0.374565	0.187631	3.43293	3.27829	2.50404	-2.50359	2.79929e-11	1.82453e-09	0.461332	0.0416024	0.174515	3.03134	1.29296e-16	2.28181e-14	vacuolar protein sorting 13 homolog A
ENSNVIG00000017213	VNN1	0.351569	0	0.0813549	0.338388	0.173221	0	1.27007	1.47913	0.760368	0.345587	0.830708	0.887384	2.98029	0.000399783	0.00555779	2.69268	0.000496413	0.0020125	vanin 1
ENSNVIG00000020369	VIT	2.59569	0.804415	2.22286	5.71935	5.85546	4.07184	7.2741	8.02501	9.29041	1.57537	0.000380349	0.00187675	2.09107	4.1299e-08	2.26245e-06	0.577466	0.0249172	0.0556533	vitrin
ENSNVIG00000022756	VIPR2	1.12261	1.33663	1.4899	0.929562	0.687328	1.43018	0.232595	0.251982	0.334201	-0.282033	0.569615	0.683314	-2.30851	7.00348e-05	0.0013301	-1.96901	0.0017378	0.00587105	vasoactive intestinal peptide receptor 2
ENSNVIG00000002878	VGLL3	2.73133	0.288946	1.46724	0.152571	0.117152	0.162512	1.71794	1.95419	1.53589	-3.27673	0.000147702	0.000874256	0.177148	0.771251	0.908618	3.51544	2.08106e-09	5.0657e-08	vestigial like family member 3
ENSNVIG00000012555	VEZF1	11.2959	11.0178	12.2068	2.31566	2.10735	0.365412	15.5478	13.4611	11.8097	-2.7517	1.12875e-07	2.03659e-06	0.199089	0.356648	0.64132	3.01884	4.31362e-09	9.65407e-08	vascular endothelial zinc finger 1
ENSNVIG00000023909	VCPIP1	2.74393	1.67913	2.45856	0.326366	0.35084	0.0173815	3.52785	3.88826	2.78088	-3.20603	2.7092e-07	4.26972e-06	0.523851	0.0578871	0.217145	3.79984	5.33745e-11	2.00949e-09	valosin containing protein interacting protein 1
ENSNVIG00000023075	VCAN	9.37318	2.85304	5.71608	1.06099	1.47632	1.29869	3.87219	2.77915	2.94202	-2.12622	3.31938e-07	5.05605e-06	-0.938948	0.0108579	0.0690537	1.24592	1.51105e-06	1.42858e-05	versican
ENSNVIG00000003033	VAX2	0.191731	0.236637	0.192259	0.674734	0.460528	1.35754	0.112554	0.060968	0.21563	2.09689	0.013997	0.0376417	-0.699371	0.584937	0.810543	-2.73895	0.00394753	0.0116595	ventral anterior homeobox 2
ENSNVIG00000004701	VAV3	1.37842	0.803491	1.69864	0.415607	0.239342	0.0830034	2.06686	0.823833	1.55024	-2.29167	0.00017044	0.000979871	0.162338	0.715375	0.880403	2.51131	3.1742e-05	0.000193166	vav guanine nucleotide exchange factor 3
ENSNVIG00000005082	VASH2	2.14325	0.695316	2.64039	0.383109	0.392226	0.357061	0.71896	0.817831	1.06746	-2.17576	0.000860201	0.0037208	-1.10927	0.043495	0.180323	1.12686	0.0489326	0.097842	vasohibin 2
ENSNVIG00000021452	UTRN	6.49862	3.06226	5.43045	0.60636	0.588791	0.213069	4.72531	7.00011	3.91953	-3.31319	4.5724e-14	7.18593e-12	0.0162042	0.959035	0.984784	3.40101	2.37498e-16	3.72563e-14	utrophin
ENSNVIG00000012706	USP53	3.30949	2.7982	3.01345	0.431358	0.548223	0.0158435	2.48993	3.53211	1.68988	-3.09594	3.85077e-06	3.98908e-05	-0.29147	0.325597	0.615172	2.88208	4.98487e-05	0.000281325	ubiquitin specific peptidase 53
ENSNVIG00000020666	USP50	0.375689	0.453376	0.460441	0.195869	0.534747	0.834521	0	0.0530953	0	0.370584	0.647475	0.746106	-4.63934	0.0030041	0.0265098	-4.95338	0.00138455	0.0048325	ubiquitin specific peptidase 50
ENSNVIG00000012647	USP49	1.32386	0.653568	0.905118	0.188237	0.224837	0.033417	0.635859	0.484753	0.766996	-2.58431	0.000247755	0.0013201	-0.644314	0.175417	0.438516	2.00027	0.00449872	0.0130397	ubiquitin specific peptidase 49
ENSNVIG00000000456	USP45	0.558814	0.293121	0.858042	0.191193	0.0838901	0.0872787	0.717605	0.888479	0.432073	-2.13706	0.00521081	0.0167287	0.205995	0.705113	0.874885	2.40924	0.000364053	0.00154384	ubiquitin specific peptidase 45
ENSNVIG00000022378	USP37	0.932405	0.587068	0.880774	0.169084	0.15147	0.0225126	0.713951	0.893776	0.638296	-2.69993	3.41626e-05	0.000253745	-0.141015	0.715769	0.88061	2.6266	2.1317e-05	0.000137373	ubiquitin specific peptidase 37
ENSNVIG00000012085	USP34	3.98412	3.42926	3.56677	1.21757	1.09952	0.758187	5.04798	4.73754	3.34483	-1.73963	9.10603e-11	5.08728e-09	0.214159	0.342289	0.629632	2.01962	3.09403e-12	1.71304e-10	ubiquitin specific peptidase 34
ENSNVIG00000009922	USP33	1.5116	1.3848	1.64078	0.341233	0.374308	0.0259618	1.33564	1.18929	1.2794	-2.51036	4.81601e-05	0.000338571	-0.294916	0.334009	0.621897	2.28142	0.000191	0.000893043	ubiquitin specific peptidase 33
ENSNVIG00000008588	USP31	1.09262	0.827092	0.998238	0.20887	0.0777602	0.222478	1.42536	1.52873	1.01035	-2.42536	2.70901e-06	2.93712e-05	0.396812	0.222357	0.499514	2.88565	3.48756e-09	7.9631e-08	ubiquitin specific peptidase 31
ENSNVIG00000008228	USP24	6.32224	3.70548	4.94494	1.55051	1.51452	0.682521	11.8172	12.8858	7.03066	-1.90049	4.6666e-07	6.73159e-06	1.03936	0.000323313	0.00464647	3.00927	2.59399e-15	3.11683e-13	ubiquitin specific peptidase 24
ENSNVIG00000013264	USP18	3.06409	8.00621	3.33482	1.6949	0.598356	0.24901	1.18454	1.33081	17.8605	-2.40795	0.000310515	0.00159244	0.467744		1	2.93282		1	ubiquitin specific peptidase 18
ENSNVIG00000017445	USP13	24.7889	20.4681	27.3285	6.07148	5.80329	2.17357	45.5382	61.7699	27.5528	-2.2725	6.01296e-09	1.75569e-07	0.845354	0.00364588	0.030642	3.19151	2.44312e-13	1.79184e-11	ubiquitin specific peptidase 13
ENSNVIG00000014030	USF3	1.46386	1.00441	1.25642	0.601503	0.456897	0.423684	2.59262	2.17755	1.7998	-1.23226	0.000166342	0.000961747	0.77739	0.00341375	0.0290738	2.07199	3.52312e-12	1.90091e-10	upstream transcription factor family member 3
ENSNVIG00000022249	UPP1	13.2958	5.35013	7.03722	22.1023	16.3597	85.699	12.5276	12.084	26.4968	2.37059	5.44288e-05	0.000375729	0.959798	0.0163216	0.0927496	-1.36558	0.0212079	0.0485269	uridine phosphorylase 1
ENSNVIG00000003294	UPK3B	0.605044	0.367632	0.326691	0.800745	0.968856	6.20302	1.31146	1.42077	4.86792	2.71163	0.00125077	0.00507305	2.5177	0.000208108	0.00321152	-0.152888	0.853254	0.899394	uroplakin 3B
ENSNVIG00000005508	UMODL1	0.25799	0.0509463	0.279397	0.112984	0.0330495	0.808036	0.0121161	0.105008	0.0348178	0.792906	0.444426	0.572591	-2.01727	0.0403983	0.171326	-2.74619	0.0175078	0.0413347	uromodulin like 1
ENSNVIG00000008319	UHRF1	5.69352	3.89886	3.56059	1.13309	1.35612	0.968928	0.826601	0.428283	0.929499	-1.82985	7.99438e-09	2.21108e-07	-2.62151	3.45414e-14	6.74533e-12	-0.735446	0.0591	0.113879	ubiquitin like with PHD and ring finger domains 1
ENSNVIG00000024232	UHMK1	5.29543	2.54892	4.11527	1.08707	1.37793	0.661656	4.77954	5.85148	3.75941	-1.83518	8.59111e-05	0.000552459	0.22281	0.524169	0.769683	2.12464	1.25835e-07	1.77068e-06	U2AF homology motif kinase 1
ENSNVIG00000008736	UGCG	4.85638	2.43227	3.95227	1.26596	0.957976	0.410394	4.95809	4.47613	4.35354	-1.99185	0.000108871	0.000675065	0.25525	0.447008	0.715398	2.30899	6.3532e-08	9.84775e-07	UDP-glucose ceramide glucosyltransferase
ENSNVIG00000000967	UBR5	5.58205	6.57071	4.98988	1.76324	1.99606	0.827365	8.41966	9.73419	6.08236	-1.8062	4.54976e-07	6.59558e-06	0.452203	0.0584495	0.218518	2.3288	1.86821e-10	6.08677e-09	ubiquitin protein ligase E3 component n-recognin 5
ENSNVIG00000005980	UBR3	9.63699	8.68061	10.666	3.02379	2.86034	1.55529	24.1052	23.7862	13.3349	-1.86557	1.98543e-09	6.93835e-08	1.03354	8.01992e-05	0.00149073	2.96773	4.49251e-17	8.74851e-15	ubiquitin protein ligase E3 component n-recognin 3
ENSNVIG00000019572	UBR1	3.11005	1.68347	2.51706	0.469151	0.783673	0.0789028	4.37435	4.6486	3.05384	-2.35585	0.000103835	0.000647421	0.681104	0.0196039	0.105411	3.1083	7.88131e-08	1.18373e-06	ubiquitin protein ligase E3 component n-recognin 1
ENSNVIG00000005119	UBP1	5.47847	4.55817	4.37949	1.94744	1.34964	0.510603	6.45469	5.14098	5.42888	-1.82292	5.27464e-05	0.000366069	0.199596	0.40696	0.684549	2.08676	1.58507e-06	1.48942e-05	upstream binding protein 1
ENSNVIG00000021810	UBN2	0.858055	0.824626	0.998088	0.107365	0.0916002	0.0381201	1.14176	1.86266	1.15801	-3.39466	6.07394e-09	1.76712e-07	0.585455	0.0785127	0.265912	4.04956	9.08847e-13	5.8995e-11	ubinuclein 2
ENSNVIG00000022419	UBL3	10.8263	6.9532	9.97664	1.95986	2.24729	0.709769	14.9179	12.1768	8.25815	-2.39746	2.7557e-08	6.10537e-07	0.307098	0.294496	0.582499	2.7715	1.50043e-10	5.11475e-09	ubiquitin like 3
ENSNVIG00000004741	UBE4A	7.48971	4.2364	5.93783	2.00147	2.59151	1.08684	10.8115	14.6967	7.66138	-1.53807	7.6159e-05	0.000499879	0.862992	0.00419904	0.0340664	2.47219	1.45927e-10	4.98445e-09	ubiquitination factor E4A
ENSNVIG00000015148	UBE2Q2	8.30924	4.02547	7.43663	1.3968	1.24351	0.905618	3.78378	5.77834	4.93449	-2.37969	5.16998e-08	1.0536e-06	-0.490727	0.15924	0.413974	1.95383	4.27544e-07	5.03367e-06	ubiquitin conjugating enzyme E2 Q2
ENSNVIG00000010191	UBE2C	15.2133	11.3612	9.2151	6.52243	3.70981	16.8538	1.17869	0.589358	2.17127	-0.308158	0.56379	0.677905	-3.20599	5.45415e-12	6.8586e-10	-2.85671	1.66893e-05	0.000111343	ubiquitin conjugating enzyme E2 C
ENSNVIG00000001133	UBASH3B	0.663433	0.280737	0.403909	0.0555889	0.0569118	0.118421	0.445101	0.452064	0.559597	-2.45436	0.000761891	0.00335655	0.0749862	0.875733	0.954388	2.58898	4.82579e-05	0.000274034	ubiquitin associated and SH3 domain containing B
ENSNVIG00000017422	UBA6	3.27381	2.28097	2.99162	0.784591	0.528463	0.197931	3.14629	3.54286	2.76142	-2.39984	2.48454e-07	3.95645e-06	0.101388	0.693718	0.868978	2.56862	4.79928e-09	1.06565e-07	ubiquitin like modifier activating enzyme 6
ENSNVIG00000006447	U4	0.575193	1.70379	0.288389	0.449823	0	0	4.38962	1.46323	2.26411	-2.27663	0.294704	1	1.61942	0.148726	0.396451	3.95327	0.0128262	0.0317507	U4 spliceosomal RNA
ENSNVIG00000019716	TXLNB	25.2937	26.8557	33.8715	10.1021	10.8243	3.50878	38.4106	51.3328	34.7404	-1.71949	3.00637e-05	0.000227418	0.486273	0.0336904	0.151999	2.27743	3.14596e-08	5.43867e-07	taxilin beta
ENSNVIG00000010343	TWSG1	8.09257	4.2887	9.19133	1.08492	1.34875	0.880461	7.36841	7.1003	5.07072	-2.60393	1.44164e-11	1.0186e-09	-0.184821	0.560032	0.79362	2.48334	1.63347e-15	2.08077e-13	twisted gastrulation BMP signaling modulator 1
ENSNVIG00000013222	TUT7	2.73784	1.92966	2.25104	0.729763	0.676646	0.454653	3.06976	3.15767	2.49497	-1.79616	5.9104e-08	1.17204e-06	0.291214	0.235769	0.517763	2.15196	6.2999e-13	4.2523e-11	terminal uridylyl transferase 7
ENSNVIG00000009306	TULP4	5.58905	3.75611	4.76378	1.04336	0.837233	0.210254	3.85254	4.059	5.35299	-2.6561	5.50885e-08	1.11075e-06	-0.128012	0.612555	0.827336	2.59306	7.59623e-08	1.14804e-06	TUB like protein 4
ENSNVIG00000011400	TUBB3	1.65579	1.02937	0.983916	0.671427	0.982008	4.0867	0.324008	0.273011	0.13794	0.740204	0.279689	0.405698	-2.3673	0.000137067	0.00228351	-3.05262	0.000107745	0.000551317	tubulin beta 3 class III
ENSNVIG00000013252	TUBA8	8.00051	9.57696	7.86768	23.674	20.6265	23.5182	62.1263	32.5325	22.1991	1.50868	5.00713e-11	3.02877e-09	2.15758	9.88525e-10	7.63187e-08	0.708549	0.0635282	0.12081	tubulin alpha 8
ENSNVIG00000022841	TUBA4A	98.0774	132.45	100.955	507.219	441.608	523.452	226.85	239.221	280.805	2.24504	1.16255e-22	1.62912e-19	1.12851	1.31851e-07	6.1305e-06	-1.05541	9.38465e-08	1.37626e-06	tubulin alpha 4a
ENSNVIG00000012049	TUB	2.20593	0.579274	1.85903	0.146819	0.112735	0.0781923	0.633712	0.41789	0.42228	-3.67773	2.2784e-06	2.5189e-05	-1.69108	0.00286079	0.0255165	2.04617	0.00844119	0.0222342	TUB bipartite transcription factor
ENSNVIG00000015719	TTYH1	0.422141	0.327493	0.483776	0.613099	0.531122	1.00468	0.141609	0.230118	0.135646	0.894697	0.149203	0.251383	-1.33328	0.103906	0.316583	-2.16718	0.00245268	0.0078389	tweety family member 1
ENSNVIG00000008940	TTLL7	1.6487	1.01556	1.80492	0.473154	0.363311	0.176394	5.8249	5.44467	3.31716	-2.04044	4.25735e-05	0.000305555	1.66327	5.31367e-07	2.0512e-05	3.76886	1.61438e-18	4.34139e-16	tubulin tyrosine ligase like 7
ENSNVIG00000017125	TTL	4.41475	2.82745	6.22161	1.30635	0.382126	0.0993904	5.1833	5.16004	4.29409	-2.80799	0.000108653	0.000674207	0.0784317	0.838563	0.937798	2.95036	4.55672e-06	3.64839e-05	tubulin tyrosine ligase
ENSNVIG00000022712	TTK	0.772492	0.96958	0.577684	0.102393	0.0838638	0.239941	0.0153724	0.0166538	0.132526	-2.35786	8.68473e-05	0.000556952	-3.82532	1.59297e-07	7.20485e-06	-1.43481	0.196636	0.30094	TTK protein kinase
ENSNVIG00000000624	TTC33	4.00976	4.19306	3.8746	2.56564	1.78032	0.850205	7.96047	8.4849	5.96493	-1.12041	0.0063362	0.0196296	0.845998	0.000372201	0.00520086	2.03503	3.4471e-07	4.18734e-06	tetratricopeptide repeat domain 33
ENSNVIG00000004185	TTC28	2.77449	1.02384	2.25944	0.227934	0.448767	0.214771	0.888408	1.57558	1.31117	-2.6642	1.5747e-08	3.81646e-07	-0.724985	0.0533231	0.205696	2.00652	9.1461e-07	9.44836e-06	tetratricopeptide repeat domain 28
ENSNVIG00000021834	TTC26	1.17716	0.964455	1.13017	0.156695	0.20053	0.20863	0.558716	0.987572	0.647861	-2.43762	7.30097e-05	0.000481463	-0.626329	0.169261	0.429729	1.87847	0.00443859	0.0128941	tetratricopeptide repeat domain 26
ENSNVIG00000019486	TTBK2	0.76859	0.357759	0.671617	0.120213	0.123074	0	0.941065	1.27089	0.753257	-2.77757	0.000273938	0.0014373	0.67624	0.0984737	0.306961	3.52137	3.40895e-08	5.82789e-07	tau tubulin kinase 2
ENSNVIG00000011850	TSR1	5.85382	3.59637	6.57807	2.47062	2.49966	0.743036	10.6693	8.62763	7.37769	-1.38967	0.00344323	0.0118602	0.69443	0.0169894	0.0952689	2.14999	7.06637e-07	7.67918e-06	TSR1 ribosome maturation factor
ENSNVIG00000013550	TSPO2	0.404084	0.558573	0.486238	0.505615	0.64706	6.73196	0.379544	0.20559	1.09069	2.53524	0.0126514	0.0346267	0.184359	0.858377	0.94685	-2.31253	0.0313835	0.0673804	translocator protein 2
ENSNVIG00000021876	TSPO	37.967	16.6367	21.6661	58.827	37.5173	165.908	9.9697	21.5449	17.5998	1.8786	0.00038235	0.00188441	-0.678955	0.0620077	0.226611	-2.49951	2.47452e-06	2.18237e-05	translocator protein
ENSNVIG00000023035	TSPAN33	1.08056	1.18546	1.28419	0.344274	0.672892	0.800083	0.281926	0.254521	0.270055	-0.87331	0.0645071	0.129322	-2.1794	3.85077e-06	0.000113533	-1.24751	0.0318997	0.0682889	tetraspanin 33
ENSNVIG00000016100	TSPAN10	1.04515	1.62532	0.969429	7.80566	12.3846	9.1413	1.68726	1.69496	4.29031	3.1052	1.5562e-18	8.17782e-16	1.03857	0.0304486	0.142532	-2.00886	2.76897e-06	2.39346e-05	tetraspanin 10
ENSNVIG00000013560	TSC22D2	6.03414	3.81787	4.90322	1.32889	1.13839	0.548858	5.08952	6.39594	6.49378	-2.19119	3.23853e-08	7.04515e-07	0.243554	0.348725	0.634329	2.49962	2.84149e-12	1.59935e-10	TSC22 domain family member 2
ENSNVIG00000006947	TRPS1	0.631679	0.348849	0.300606	0.0837282	0.102865	0.05351	0.930199	0.762609	0.722457	-2.31486	0.000733031	0.00324813	0.875199	0.0384424	0.165828	3.25082	3.17687e-09	7.30291e-08	transcriptional repressor GATA binding 1
ENSNVIG00000020690	TRPM7	4.26031	4.64422	4.26452	1.41025	1.41975	0.450641	6.96925	8.19048	4.75756	-1.90854	4.70441e-06	4.74561e-05	0.549311	0.0254229	0.126195	2.5297	5.36334e-09	1.18315e-07	transient receptor potential cation channel subfamily M member 7
ENSNVIG00000020475	TRPC4	0.0848453	0.153585	0.198518	0.0221174	0.0452876	0.0235585	0.199232	0.269798	0.159035	-2.16819	0.0634363	0.127723	0.472182	0.518764	0.765714	2.70856	0.00870278	0.0228133	transient receptor potential cation channel subfamily C member 4
ENSNVIG00000013187	TRPC1	1.16024	1.41123	1.07913	0.210401	0.161556	0.0280137	0.848923	0.962459	0.794266	-3.08406	5.26236e-07	7.41759e-06	-0.532895	0.135417	0.374194	2.61882	2.41486e-05	0.000152887	transient receptor potential cation channel subfamily C member 1
ENSNVIG00000006570	TROAP	2.28599	2.01025	1.32523	0.642466	0.74355	1.90421	0.419368	0.113581	0.321367	-0.679809	0.177497	0.286916	-2.74502	3.29193e-08	1.83982e-06	-2.02023	0.00182067	0.00610325	trophinin associated protein
ENSNVIG00000010832	TRIP11	2.1353	1.08191	1.6411	0.30761	0.337426	0.339354	3.91722	4.05612	2.51995	-2.20597	6.51603e-09	1.86667e-07	1.06801	0.000618558	0.00779017	3.33823	1.63587e-24	1.38575e-21	thyroid hormone receptor interactor 11
ENSNVIG00000010801	TRIO	10.3841	6.19495	7.87554	2.24743	2.9083	1.09285	10.7353	9.75704	8.58194	-1.87026	1.42943e-06	1.70598e-05	0.208987	0.382762	0.664096	2.14518	1.93459e-09	4.75701e-08	trio Rho guanine nucleotide exchange factor
ENSNVIG00000001742	TRIM56	4.71753	2.4712	3.89998	0.816712	0.720818	0.179984	4.03782	5.58821	6.05482	-2.58932	5.62016e-07	7.82357e-06	0.459289	0.139286	0.380516	3.1143	2.1842e-11	9.12115e-10	tripartite motif containing 56
ENSNVIG00000016801	TRIM54	55.1399	86.8739	62.744	308.596	359.656	413.572	178.53	228.086	166.682	2.49566	2.16306e-20	1.8187e-17	1.43715	3.25858e-09	2.28224e-07	-0.993343	2.7436e-05	0.000170201	tripartite motif containing 54
ENSNVIG00000005041	TRIM33	2.6009	1.65879	2.25866	0.798029	0.278983	0.124394	2.48385	2.43763	1.86143	-2.34084	4.67186e-05	0.00033037	0.0147107	0.959095	0.984784	2.42278	1.29833e-05	9.04825e-05	tripartite motif containing 33
ENSNVIG00000017657	TRIM22	7.51302	1.86148	0.81827	1.62841	0.315409	0.656298	5.38507	1.9685	25.3485	-1.87281	0.0200483	0.0504888	1.66115	0.183921	0.449551	3.57976	0.00171482	0.00581257	tripartite motif containing 22
ENSNVIG00000008862	TRIM2	1.43402	0.928353	1.04456	0.306813	0.28162	0.169036	1.42952	1.42822	1.17154	-2.06976	1.63734e-07	2.78962e-06	0.199728	0.473824	0.734753	2.33327	1.51567e-11	6.56737e-10	tripartite motif containing 2
ENSNVIG00000007355	TRI23	4.27708	3.1242	4.07005	1.16045	0.943468	0.218128	6.37955	6.24516	4.58933	-2.20439	1.88236e-05	0.000153883	0.54213	0.0427353	0.177964	2.8146	7.19662e-09	1.53365e-07	tripartite motif containing 23
ENSNVIG00000015484	TRAT1	1.25696	0	0	0	0	0	0.954916	0.0940464	0.498931	-4.15431	0.17446	0.283452	0.284607	0.860794	0.947911	4.48457	0.018524	0.0432815	T cell receptor associated transmembrane adaptor 1
ENSNVIG00000024951	TRANK1	4.07007	4.16277	3.13623	1.21969	0.801319	0.937897	2.57046	1.87769	8.65296	-1.84733	2.08699e-11	1.41511e-09	0.172189	0.710579	0.877859	2.07117	9.26191e-05	0.000483263	tetratricopeptide repeat and ankyrin repeat containing 1
ENSNVIG00000008449	TRAK2	4.85454	3.13855	4.43425	1.72488	1.03878	0.540372	7.66724	5.50088	3.72083	-1.81389	2.22999e-05	0.000176718	0.401511	0.196888	0.468082	2.28088	3.21587e-07	3.94807e-06	trafficking kinesin protein 2
ENSNVIG00000006701	TR11B	1.03139	1.76149	1.67713	0.52319	0.714188	0.371518	0.261824	0.070912	0.532949	-1.37754	0.00904136	0.0263181	-2.3892	0.000207711	0.00321024	-0.959058	0.227842	0.337304	TNF receptor superfamily member 11b
ENSNVIG00000002091	TPGS1	15.6753	17.665	18.4377	32.1725	48.4011	122.309	8.03724	15.1429	21.5715	2.06552	5.77875e-06	5.66952e-05	-0.25291	0.452654	0.720039	-2.26364	1.44865e-05	9.92039e-05	tubulin polyglutamylase complex subunit 1
ENSNVIG00000004300	TP73	0.345783	0.500744	0.4392	0	0.0369135	0.0768091	0.081196	0.381177	0.103703	-3.42602	0.0026346	0.00942828	-1.25373	0.116656	0.341502	2.24558	0.10989	0.188685	tumor protein p73
ENSNVIG00000020598	TP63	1.42164	3.48114	2.45196	1.42308	0.455295	0.473685	8.01183	2.98965	4.43414	-1.55183	0.00561948	0.0178028	1.02958	0.0169945	0.0952689	2.6398	9.88881e-07	1.00743e-05	tumor protein p63
ENSNVIG00000017453	TP53INP2	20.9442	19.9412	20.0644	11.6994	17.3679	5.9193	49.1807	59.7815	57.9759	-0.703245	0.0756817	0.146908	1.40999	1.10795e-12	1.62751e-10	2.18091	7.28672e-09	1.54895e-07	tumor protein p53 inducible nuclear protein 2
ENSNVIG00000015726	TP53I13	21.9196	19.4757	21.2941	33.4815	39.573	87.709	12.2487	13.3784	15.6759	1.45433	0.000147261	0.000871953	-0.643186	0.00192795	0.0189362	-2.04203	1.9631e-07	2.59702e-06	tumor protein p53 inducible protein 13
ENSNVIG00000003701	TOX	0.39565	0	0	0	0	0	0.309685	0.0670996	0.237316	-3.97374	0.207363	1	0.616352	0.689539	0.867501	4.63839	0.00883995	0.02313	thymocyte selection associated high mobility group box
ENSNVIG00000018918	TOR1AIP2	4.09234	1.93496	3.81463	1.03674	1.19986	0.288074	6.02287	5.53516	6.09337	-1.86131	0.000831882	0.00361191	0.804384	0.0155401	0.0900707	2.7283	6.54568e-10	1.83909e-08	torsin 1A interacting protein 2
ENSNVIG00000002325	TOP2A	5.89388	2.80229	3.99161	0.62402	0.522713	0.513614	0.585532	0.219135	0.540482	-2.83594	1.23943e-14	2.21727e-12	-3.26561	3.26136e-16	8.87463e-14	-0.376182	0.415655	0.537145	DNA topoisomerase II alpha
ENSNVIG00000000156	TOGARAM1	1.29232	1.6588	1.16629	0.353725	0.426811	0.269122	2.3518	1.7054	1.24448	-1.87551	3.25266e-07	4.98691e-06	0.320445	0.314973	0.604048	2.26	3.36201e-09	7.70759e-08	TOG array regulator of axonemal microtubules 1
ENSNVIG00000022009	TNS1	36.5186	17.5518	29.8095	10.3196	10.2103	5.23563	37.4782	36.7855	35.3184	-1.6051	1.68761e-05	0.00014042	0.345949	0.199082	0.471273	2.01571	1.50258e-11	6.53446e-10	tensin 1
ENSNVIG00000013618	TNRC6C	2.50438	1.61788	2.47541	0.637918	0.779136	0.262256	3.19239	3.02162	2.86483	-1.87489	1.13299e-05	0.000100487	0.419725	0.0940901	0.298761	2.35991	5.56686e-10	1.60043e-08	trinucleotide repeat containing adaptor 6C
ENSNVIG00000000926	TNRC6B	2.44166	1.05341	2.02477	0.324778	0.447164	0.334009	2.83309	2.84155	2.0132	-2.22072	7.84281e-08	1.48519e-06	0.436523	0.188242	0.456685	2.72106	8.52183e-18	1.92503e-15	trinucleotide repeat containing adaptor 6B
ENSNVIG00000024392	TNRC6A	2.32973	2.11852	2.03792	0.542705	0.623656	0.165161	4.24014	3.2155	2.66791	-2.18564	9.04735e-07	1.16404e-05	0.600262	0.0171818	0.0958983	2.85229	1.54105e-10	5.22667e-09	trinucleotide repeat containing adaptor 6A
ENSNVIG00000013882	TNNT2	61.7698	125.615	117.603	61.5527	34.1253	293.309	20.2113	15.9244	8.90366	0.443472	0.643787	0.743668	-2.80691	1.24016e-15	2.94077e-13	-3.19694	1.52594e-06	1.43966e-05	troponin T2, cardiac type
ENSNVIG00000007163	TNNI2	1473.83	3025.72	1961.98	7388.33	6952.34	12197.9	2490.23	3353.03	3100.52	2.13096	2.40657e-09	8.14452e-08	0.420946	0.137947	0.378489	-1.64806	2.84735e-08	5.00933e-07	troponin I2, fast skeletal type
ENSNVIG00000014154	TNNI1	806.82	1568.15	1113.62	5458.6	4802.82	2931.45	2274	2724.43	1986.74	2.01213	6.77197e-09	1.92304e-07	0.952943	0.000456686	0.00613311	-0.989968	0.000661212	0.00256579	troponin I1, slow skeletal type
ENSNVIG00000005864	TNMD	0.413568	0.442374	0.622063	1.2398	0.827808	6.31581	0.606957	0.394529	1.04652	2.59707	0.000615818	0.00280336	0.439258	0.508779	0.75943	-2.11474	0.00625373	0.0172221	tenomodulin
ENSNVIG00000020602	TNKS2	13.829	10.5468	11.7033	3.13256	2.88258	1.09236	13.8289	17.0742	7.33392	-2.2466	1.07273e-08	2.80109e-07	0.0361041	0.905151	0.964661	2.35572	1.54568e-07	2.12211e-06	tankyrase 2
ENSNVIG00000006675	TNKS	3.02503	0.899149	2.05723	0.294688	0.117328	0.0871911	1.76968	2.10358	1.29492	-3.47997	6.78142e-09	1.92304e-07	-0.252977	0.541655	0.780192	3.29086	2.10659e-11	8.83412e-10	tankyrase
ENSNVIG00000012527	TNIK	2.65786	2.33168	2.55375	0.767685	0.593174	0.308567	4.3927	2.30874	1.66643	-2.07746	2.34988e-08	5.36896e-07	0.109554	0.757649	0.901844	2.25091	1.80053e-06	1.66419e-05	TRAF2 and NCK interacting kinase
ENSNVIG00000003512	TNFSF13	9.03714	3.70896	5.02234	16.1783	13.6866	54.0554	8.69284	11.0793	24.3069	2.33685	2.4955e-05	0.00019473	1.27741	0.00440949	0.0352908	-1.01218	0.078698	0.14332	TNF superfamily member 13
ENSNVIG00000018532	TMX4	3.82767	1.90956	3.83822	1.19735	0.903258	0.268498	3.16947	4.25363	2.80944	-1.91278	0.00117469	0.00482149	0.0507582	0.896261	0.962047	2.03173	0.000108791	0.000555498	thioredoxin related transmembrane protein 4
ENSNVIG00000012103	TMX3	7.0238	4.33897	6.17659	2.09937	1.76658	0.336954	8.80783	9.5186	7.01011	-1.96266	0.000319455	0.00162975	0.487523	0.0619602	0.226537	2.52005	1.31207e-06	1.27607e-05	thioredoxin related transmembrane protein 3
ENSNVIG00000000330	TMTC3	1.43711	1.00996	1.28849	0.475993	0.284271	0.225336	2.70959	4.38703	1.67329	-1.8234	7.48537e-06	7.07157e-05	1.18086	0.000897539	0.0104256	3.07778	2.02712e-11	8.54315e-10	transmembrane O-mannosyltransferase targeting cadherins 3
ENSNVIG00000000786	TMTC2	2.50774	1.29542	1.91513	0.259754	0.29253	0.0830034	1.98886	1.71104	1.36347	-3.06593	1.93394e-08	4.58044e-07	-0.216242	0.538261	0.778275	2.91326	5.97318e-09	1.29907e-07	transmembrane O-mannosyltransferase targeting cadherins 2
ENSNVIG00000005330	TMPRSS2	0.302185	0.623861	1.26716	0.429673	0.0439898	0.0457667	0.0967612	0.104826	0.247165	-1.97779	0.0489494	0.103552	-2.3199	0.00496262	0.0384601	-0.281309	0.815551	0.871935	transmembrane serine protease 2
ENSNVIG00000011590	TMM26	0.791085	0.37195	0.679942	0.0589199	0.180966	0.0627587	0.530744	0.383322	0.423663	-2.50593	0.0146164	0.0389833	-0.498885	0.469408	0.730899	2.06795	0.0425268	0.0870749	transmembrane protein 26
ENSNVIG00000009107	TMF1	3.18803	2.59945	3.00088	0.981179	0.839853	0.274126	3.16346	3.95037	2.71797	-1.97019	7.66333e-06	7.2073e-05	0.115961	0.632409	0.838447	2.15656	8.61872e-07	8.98022e-06	TATA element modulatory factor 1
ENSNVIG00000012748	TMEM91	0.614387	0.151657	0.46206	0.72071	1.10679	4.606	0.450839	0.586102	0.431856	2.48528	0.00777527	0.0232025	0.215818	0.834548	0.935424	-2.21519	0.0101447	0.0260491	transmembrane protein 91
ENSNVIG00000023332	TMEM89	0	0.0857809	0.261353	0.951188	1.11294	1.44737	0.816019	0.110505	0	3.43424	0.00353775	0.0121311	1.38063	0.489486	1	-1.9985	0.0775372	0.141632	transmembrane protein 89
ENSNVIG00000004407	TMEM88	26.9322	49.2382	27.3549	61.6913	66.2201	82.7897	15.4024	17.3492	16.4148	1.11839	0.000649412	0.00292618	-1.12109	0.00024976	0.00376545	-2.17699	5.69411e-20	2.09716e-17	transmembrane protein 88
ENSNVIG00000016932	TMEM87B	1.20306	0.907581	1.20637	0.211424	0.259747	0.0675597	1.25379	1.35829	1.10978	-2.51912	2.94576e-06	3.16523e-05	0.122468	0.699874	0.871896	2.7072	4.92231e-08	7.8976e-07	transmembrane protein 87B
ENSNVIG00000011976	TMEM86B	0.551121	0.846472	0.122809	1.91554	1.86308	5.71298	0.790856	0.311555	0.964161	2.73256	0.000376832	0.00186322	0.40907	0.662464	0.852937	-2.27171	0.00085577	0.00320125	transmembrane protein 86B
ENSNVIG00000001834	TMEM65	11.6603	9.86834	11.2317	3.59362	3.49519	2.00957	12.274	21.626	10.1422	-1.74976	5.90558e-07	8.1467e-06	0.376058	0.240368	0.523261	2.19937	1.19677e-07	1.69247e-06	transmembrane protein 65
ENSNVIG00000019035	TMEM47	12.5298	7.82258	13.9892	2.66015	1.89608	0.538001	9.27659	11.2273	9.10388	-2.65489	1.18642e-07	2.12696e-06	-0.257085	0.338076	0.626081	2.46677	1.86687e-07	2.48456e-06	transmembrane protein 47
ENSNVIG00000008852	TMEM40	1.69223	5.4303	2.42414	2.93037	6.4841	3.12129	0.993415	0.768728	1.08753	0.486689	0.395072	0.525887	-1.78718	0.00244271	0.0225258	-2.20943	1.95998e-05	0.000127786	transmembrane protein 40
ENSNVIG00000002814	TMEM37	1.75709	0.346979	0.880964	2.24438	3.56392	7.90363	3.50705	4.73059	3.62286	2.299	0.000280061	0.00146212	1.95026	8.45591e-05	0.00154922	-0.290558	0.540001	0.650967	transmembrane protein 37
ENSNVIG00000005301	TMEM273	1.03929	0.513082	0.781616	0	0.62408	0.21643	1.83032	2.14813	1.60715	-1.37575	0.324988	0.454734	1.21531	0.125697	0.357461	2.65906	0.0141259	0.034469	transmembrane protein 273
ENSNVIG00000014687	TMEM266	2.01157	2.29173	3.69805	15.7716	5.07948	12.8464	10.4463	22.0763	23.9283	2.16738	1.83967e-06	2.10591e-05	2.7736	1.9743e-14	3.99651e-12	0.669182	0.149009	0.241072	transmembrane protein 266
ENSNVIG00000022455	TMEM255A	5.10873	3.98844	5.91704	1.053	1.6488	0.263908	2.65032	1.81341	2.36056	-2.23845	4.97812e-05	0.00034822	-1.17447	0.00058529	0.00742754	1.12739	0.0573785	0.111113	transmembrane protein 255A
ENSNVIG00000007343	TMEM245	3.18869	2.83494	2.96909	0.723275	0.629967	0.264465	3.81673	4.17876	2.83322	-2.37679	3.54799e-10	1.65272e-08	0.222622	0.329261	0.618469	2.66834	4.03509e-12	2.12306e-10	transmembrane protein 245
ENSNVIG00000012306	TMEM238	9.05875	4.93481	6.49956	22.23	13.7555	80.6625	3.94257	6.55578	10.5392	2.60488	1.00006e-05	9.01716e-05	0.000693396	0.998723	0.999469	-2.55494	4.33561e-05	0.000251038	transmembrane protein 238
ENSNVIG00000002649	TMEM205	12.9289	10.8624	10.843	13.6772	13.4005	39.1623	3.58791	4.42517	5.9748	1.03061	0.0202645	0.0509217	-1.34746	4.2836e-06	0.000124511	-2.32503	9.59165e-07	9.83666e-06	transmembrane protein 205
ENSNVIG00000009381	TMEM181	1.34166	0.955534	0.727818	0.034401	0.316977	0.146569	1.13623	1.87438	1.63258	-2.50709	0.000614726	0.00279914	0.573093	0.164726	0.422675	3.14765	9.8205e-07	1.00108e-05	transmembrane protein 181
ENSNVIG00000010402	TMEM170B	3.55351	2.27029	5.13535	0.163469	0.669439	0.52236	2.69961	5.84926	3.87891	-2.92329	0.000311327	0.00159466	0.132655	0.796505	0.920114	3.12487	4.37056e-05	0.000252803	transmembrane protein 170B
ENSNVIG00000010793	TMEM160	4.69077	5.02173	4.61755	14.8884	15.9031	40.734	5.8705	9.76921	7.8649	2.41423	4.08055e-09	1.26602e-07	0.666665	0.00840269	0.057516	-1.68723	9.89622e-05	0.000512727	transmembrane protein 160
ENSNVIG00000019694	TMEM132E	1.07325	0.280882	0.622384	0.424716	0.289883	0.387761	0.060727	0.312497	0.101797	-0.743924	0.209953	0.326706	-2.11707	0.00277666	0.0249539	-1.30088	0.0663463	0.12513	transmembrane protein 132E
ENSNVIG00000022833	TMEM132D	0.0511989	0.0884664	0.28237	0.260257	0.225458	0.10662	0.315588	0.765188	0.820526	0.587066	0.502135	0.62478	2.1266	0.00217122	0.0205943	1.60531	0.00768998	0.020501	transmembrane protein 132D
ENSNVIG00000018182	TMEM119	33.1739	9.88001	33.8585	17.6553	13.0238	35.5581	5.96099	4.32614	6.59698	-0.11812	0.818666	0.878658	-2.22118	1.48397e-07	6.82337e-06	-2.05158	1.07321e-06	1.0723e-05	transmembrane protein 119
ENSNVIG00000014565	TMEFF1	1.06829	1.54453	1.8364	0.417722	0.366568	0.25425	0.716723	1.06764	0.686544	-2.00086	0.00145092	0.00572668	-0.899785	0.0761135	0.260068	1.16969	0.0774511	0.141536	MSANTD3-TMEFF1 readthrough
ENSNVIG00000014376	TMED8	2.48894	0.788257	1.83653	0.0734508	0.300795	0	2.26059	2.38929	2.90481	-3.66316	0.000222794	0.00121168	0.526447	0.286843	0.575096	4.25031	2.18317e-07	2.84081e-06	transmembrane p24 trafficking protein family member 8
ENSNVIG00000018566	TMED5	6.02794	4.53703	4.23614	1.39104	0.712072	0.411575	7.83147	9.33266	6.08471	-2.45773	7.90941e-08	1.49443e-06	0.605842	0.0261625	0.128822	3.13164	4.69275e-13	3.28531e-11	transmembrane p24 trafficking protein 5
ENSNVIG00000011560	TMED3	43.9785	54.054	55.516	60.7471	76.6732	229.936	18.8665	27.3486	25.0594	1.35327	0.00398529	0.0134248	-1.15318	2.95558e-07	1.23266e-05	-2.44919	3.96444e-07	4.72664e-06	transmembrane p24 trafficking protein 3
ENSNVIG00000007266	TMCC3	4.27341	2.80935	3.85557	1.1684	1.6184	0.20132	7.58408	11.444	5.18909	-1.7728	0.00213716	0.00791771	1.09834	0.000441945	0.00598845	2.94766	5.14262e-07	5.89887e-06	transmembrane and coiled-coil domain family 3
ENSNVIG00000018137	TMC7	0.967638	1.28614	1.10092	0.5821	0.357572	0.0620026	1.94446	1.86985	0.669694	-1.64404	0.0111549	0.0312063	0.36825	0.414964	0.690663	2.08647	0.0026197	0.00827886	transmembrane channel like 7
ENSNVIG00000011459	TMC1	0.347056	0.43285	0.384645	0.0285696	0.146247	0.0912929	0.171568	0.185868	0.0821717	-2.03758	0.0146382	0.0390228	-1.45925	0.035281	0.156293	0.645806	0.523104	0.634981	transmembrane channel like 1
ENSNVIG00000010977	TM41B	5.76072	4.68124	5.82772	1.67446	1.46941	0.552054	6.10518	6.32227	4.35741	-2.0389	1.4854e-06	1.76277e-05	0.000175552	0.999469	0.999657	2.10743	6.02611e-07	6.73001e-06	transmembrane protein 41B
ENSNVIG00000000661	TM215	2.48434	3.62105	3.44022	0.370067	0.0947185	0.295634	0.416691	0.300949	0.332621	-3.55515	7.75184e-07	1.02723e-05	-3.22451	5.43603e-08	2.83751e-06	0.390667	0.711285	0.792366	transmembrane protein 215
ENSNVIG00000008959	TM154	0.852389	0.194221	0.197247	0	0	0	0.692847	0.333599	0.663673	-4.31665	0.0296424	0.0691185	0.414877	0.680151	0.862228	4.78482	0.00393697	0.0116324	transmembrane protein 154
ENSNVIG00000006317	TLR3	2.77372	1.44804	1.82228	0.598388	0.408419	0.29213	2.86355	1.88567	2.13343	-2.11808	4.66732e-06	4.72806e-05	0.150636	0.663263	0.853071	2.32789	1.11123e-08	2.24659e-07	toll like receptor 3
ENSNVIG00000022963	TLL1	1.08405	0.284525	0.715516	0.0858497	0.131839	0.0685823	0.370552	0.383984	0.447544	-2.76231	0.000194083	0.00108428	-0.829828	0.128946	0.363389	1.9933	0.0023192	0.00747989	tolloid like 1
ENSNVIG00000000212	TLCD3B	6.02765	8.07706	4.62571	75.133	51.2151	32.8925	33.2185	26.3646	29.537	3.18108	5.9528e-17	2.22449e-14	2.20776	6.89661e-15	1.48671e-12	-0.909668	0.00604903	0.016751	TLC domain containing 3B
ENSNVIG00000000821	TKNK	4.1592	0.10807	4.60969	0.171192	0.350533	0	0	0	0	-3.97728	0.00474344	0.0155066	-6.98614	1.79512e-05	0.000423255	-2.93411	0.372845	1	tachykinin precursor 3
ENSNVIG00000017516	TIMP1	35.7052	21.3499	26.42	35.0989	38.3347	130.774	11.7869	10.4582	30.0402	1.38721	0.00539599	0.0172246	-0.707354	0.0761639	0.260181	-2.04949	0.000356721	0.00152001	TIMP metallopeptidase inhibitor 1
ENSNVIG00000000326	TIMELESS	1.33371	0.874128	0.783986	0.161847	0.239342	0.229856	0.256483	0.116994	0.362059	-2.14999	8.08685e-06	7.53816e-05	-2.05004	2.96502e-05	0.000645883	0.150894	0.812033	0.869625	timeless circadian regulator
ENSNVIG00000014223	TIFA	1.64414	0.51653	0.449639	0.350668	0	0	0.350976	0.475289	3.02578	-2.77947	0.054977	0.113854	0.539901	0.576531	0.804774	3.37017	0.0202631	0.0466945	TRAF interacting protein with forkhead associated domain
ENSNVIG00000004722	TIAM1	0.564211	0.185695	0.484045	0.0588313	0.150579	0.0417762	0.272334	0.287059	0.267917	-2.19402	0.00113714	0.0046937	-0.615952	0.194522	0.465455	1.64238	0.00502257	0.0142868	TIAM Rac1 associated GEF 1
ENSNVIG00000003463	TIA1	5.77405	7.58231	5.43906	2.0069	1.40091	0.582998	7.87487	5.39077	5.53174	-2.13942	8.87005e-07	1.14737e-05	-0.0418765	0.878172	0.955104	2.16175	5.07337e-07	5.84714e-06	TIA1 cytotoxic granule associated RNA binding protein
ENSNVIG00000013908	THSD7B	0.11238	0.0597479	0.0693473	0	0.0138426	0	0.020299	0.0439819	0.077777	-3.91563	0.0152342	0.040311	-0.798925	0.403428	0.681439	3.17408	0.0732926	0.135485	thrombospondin type 1 domain containing 7B
ENSNVIG00000002491	THSD7A	0.38706	0.207702	0.303751	0.039482	0.0269478	0.0420544	0.138308	0.363889	0.274432	-2.95447	0.000118058	0.000721388	-0.258011	0.627359	0.835388	2.76359	0.00049481	0.00200711	thrombospondin type 1 domain containing 7A
ENSNVIG00000002090	THSD4	2.23798	0.672522	1.29631	0.239156	0.20033	0.254738	0.310087	0.530422	0.468995	-2.50133	1.15852e-05	0.000101945	-1.72519	0.000500115	0.00658842	0.83889	0.119759	0.202572	thrombospondin type 1 domain containing 4
ENSNVIG00000018674	THRB	0.851547	0.480453	0.73191	0.4947	0.428554	0.567465	2.99937	3.0018	1.80593	-0.373398	0.501356	0.624137	1.87535	4.4902e-06	0.000128727	2.31262	1.25458e-07	1.76684e-06	thyroid hormone receptor beta
ENSNVIG00000023027	THOC2	4.55211	3.57331	3.87383	1.02297	0.963526	0.5666	4.36166	4.03751	3.90339	-2.13475	1.53571e-11	1.08052e-09	-0.00543453	0.979453	0.992024	2.1929	5.9383e-14	5.10694e-12	THO complex 2
ENSNVIG00000003877	THNSL1	1.15837	1.64183	1.31145	0.438335	0.448767	0.0311263	2.67619	2.09127	1.23973	-2.06225	0.00189106	0.00713327	0.500572	0.190957	0.460913	2.63272	4.99278e-05	0.000281677	threonine synthase like 1
ENSNVIG00000020858	THBD	12.7013	8.98887	10.6504	8.95686	6.62279	2.60935	18.9926	28.9491	30.0278	-0.733778	0.0886666	0.166687	1.22687	1.65432e-06	5.50303e-05	2.02867	2.15762e-06	1.9382e-05	thrombomodulin
ENSNVIG00000009028	THAP5	5.77365	3.57591	5.94746	0.985137	0.924534	0.131165	7.42583	9.01283	6.08011	-2.80419	6.71182e-07	9.07282e-06	0.513341	0.079315	0.267864	3.3874	6.10299e-11	2.26251e-09	THAP domain containing 5
ENSNVIG00000013962	TGS1	2.01598	1.68552	2.28238	0.534	0.41654	0.135427	2.00426	2.29539	1.71873	-2.36043	1.54343e-06	1.81881e-05	-0.0368081	0.899351	0.962994	2.39127	3.63568e-07	4.3623e-06	trimethylguanosine synthase 1
ENSNVIG00000015006	TGFBR1	2.76152	1.61347	2.64211	0.475511	0.202845	0.0844154	4.00078	3.59308	2.2652	-3.09913	1.3959e-08	3.4827e-07	0.447854	0.166625	0.425967	3.6134	3.7675e-12	2.01092e-10	transforming growth factor beta receptor 1
ENSNVIG00000011746	TFRC	8.64724	4.77413	6.80117	2.01325	1.18914	0.797286	73.8583	45.6746	38.752	-2.23997	4.1656e-08	8.80009e-07	2.93015	2.41456e-21	1.1788e-18	5.23196	3.70834e-40	3.14134e-36	transferrin receptor
ENSNVIG00000002689	TFEC	1.61425	0.118064	0.239807	0.187023	0.0478685	0.199208	0.842343	0.152092	1.31117	-2.08483	0.0683088	0.13541	0.208264	0.827864	0.93252	2.3369	0.0159071	0.0381023	transcription factor EC
ENSNVIG00000023391	TFAM	9.28576	7.83488	9.19849	3.52088	3.06397	1.40635	13.281	14.5311	11.2027	-1.62063	6.23835e-05	0.000420695	0.52341	0.0365865	0.160661	2.2108	4.28884e-09	9.61131e-08	transcription factor A, mitochondrial
ENSNVIG00000001508	TET3	1.76223	0.651649	1.15986	0.159629	0.152532	0.0453411	1.06246	0.891393	0.864684	-3.21775	7.95443e-09	2.20365e-07	-0.380233	0.309109	0.59797	2.89832	1.58307e-10	5.3321e-09	tet methylcytosine dioxygenase 3
ENSNVIG00000005706	TET2	3.09542	2.60586	2.66963	0.289043	0.157208	0.0288633	2.84098	2.51952	2.29919	-4.03819	2.31535e-14	3.97296e-12	-0.170064	0.42453	0.69964	3.93494	8.06819e-14	6.66787e-12	tet methylcytosine dioxygenase 2
ENSNVIG00000012553	TET1	0.66441	0.295852	0.444161	0.0611287	0.0312917	0.0108519	0.298264	0.31484	0.197796	-3.65554	2.4414e-07	3.90253e-06	-0.836171	0.0583757	0.218435	2.88572	4.5004e-05	0.000259243	tet methylcytosine dioxygenase 1
ENSNVIG00000000384	TENT5C	4.11341	0.315113	1.38677	0.610091	0.681393	0.590764	3.49723	1.03739	3.90829	-1.52577	0.0614005	0.124459	0.515272	0.479513	0.739037	2.0908	0.000393915	0.00164824	terminal nucleotidyltransferase 5C
ENSNVIG00000022754	TENT5A	3.97323	0.825905	3.84439	0.163538	0.306954	0.232257	2.53706	3.347	3.17498	-3.5215	5.43651e-08	1.10012e-06	0.0286904	0.952257	0.982975	3.61413	4.02654e-17	8.0256e-15	terminal nucleotidyltransferase 5A
ENSNVIG00000018447	TENT4B	3.81816	3.61286	3.62928	1.80401	1.87879	0.728863	10.6468	5.96946	6.82134	-1.22805	0.00219982	0.00811943	1.04466	0.000305275	0.00442942	2.33483	1.69743e-08	3.19177e-07	terminal nucleotidyltransferase 4B
ENSNVIG00000001212	TENM4	2.52919	0.143691	1.23789	0.14128	0.1125	0.091963	0.51259	0.459571	0.49665	-3.39812	7.96871e-06	7.44247e-05	-1.44598	0.137578	0.3779	2.00933	3.09653e-07	3.8321e-06	teneurin transmembrane protein 4
ENSNVIG00000004576	TENM3	2.1726	1.49449	1.76042	0.265729	0.329761	0.154386	0.791841	1.42101	0.729548	-2.75609	4.16938e-14	6.61437e-12	-0.933017	0.0029323	0.0260563	1.89618	9.56256e-06	6.93234e-05	teneurin transmembrane protein 3
ENSNVIG00000006186	TENM2	0.0350643	0.0197837	0.0552529	0.0156695	0.00802121	0	0.117624	0.1338	0.0563358	-2.10396	0.136053	0.234149	1.43517	0.0578741	0.217145	3.60217	0.00131499	0.00461635	teneurin transmembrane protein 2
ENSNVIG00000023117	TENM1	0.884993	0.738224	0.759928	0.0318206	0.0895892	0.0508407	0.812138	0.588711	0.480493	-3.69512	1.26539e-14	2.23987e-12	-0.38274	0.210751	0.485716	3.37433	3.99059e-11	1.5614e-09	teneurin transmembrane protein 1
ENSNVIG00000007539	TECTB	0.772965	1.22113	0.542567	2.11571	1.36152	0.386324	2.40495	4.71923	3.65112	0.702053	0.315082	0.444386	2.03566	1.16572e-05	0.000292736	1.40538	0.0136575	0.0334759	tectorin beta
ENSNVIG00000021030	TEAD1	8.75307	6.33179	9.47938	2.91103	1.94753	1.1973	13.4357	14.1571	9.2224	-1.92291	3.10025e-07	4.80582e-06	0.539465	0.0390644	0.167683	2.52988	4.21398e-12	2.18215e-10	TEA domain transcription factor 1
ENSNVIG00000017179	TCF4	11.6838	6.64914	10.8382	1.36926	1.48273	1.14995	6.99728	6.53124	5.49086	-2.76779	5.23074e-17	2.09429e-14	-0.658119	0.0151844	0.0885615	2.17233	1.14899e-15	1.4974e-13	transcription factor 4
ENSNVIG00000000931	TCF12	11.1729	4.90034	7.63499	1.55251	1.43439	0.746164	5.5712	5.98938	4.51978	-2.56792	3.32592e-10	1.56225e-08	-0.60142	0.0513626	0.20051	2.03189	9.214e-10	2.45446e-08	transcription factor 12
ENSNVIG00000018043	TCAL7	21.4701	37.6417	33.1219	5.38154	4.40769	5.96145	0.80794	1.40045	1.70262	-2.4572	1.45555e-10	7.72133e-09	-4.6024	3.68584e-24	2.18505e-21	-2.08414	0.000234744	0.00106054	transcription elongation factor A like 7
ENSNVIG00000021641	TBXAS1	1.34679	0.386845	0.908519	1.83838	1.56845	7.46548	1.265	1.12127	3.05687	2.13821	0.00141379	0.00561375	1.01351	0.073268	0.253264	-1.0808	0.0978778	0.171731	thromboxane A synthase 1
ENSNVIG00000022787	TBL1R	4.45927	2.51597	3.66078	0.728121	0.784683	0.285733	4.80406	4.48771	3.41689	-2.46241	2.01931e-07	3.33236e-06	0.21501	0.491103	0.747788	2.74204	7.30293e-11	2.66078e-09	transducin beta like 1 X-linked receptor 1
ENSNVIG00000001499	TBCEL	1.05093	0.834408	1.23852	0.203349	0.138793	0.180499	0.368894	0.289396	0.463025	-2.48311	8.56185e-08	1.60508e-06	-1.51286	9.5548e-05	0.00170905	1.02773	0.0529913	0.104175	tubulin folding cofactor E like
ENSNVIG00000019020	TBC8B	1.12841	0.379548	0.882833	0.155157	0.138994	0	0.334852	0.473169	0.237078	-2.91494	0.000216065	0.00118427	-1.24105	0.0173584	0.0964945	1.74822	0.0349824	0.0738623	TBC1 domain family member 8B
ENSNVIG00000014424	TBC1D4	6.46694	7.23935	7.40998	2.37086	2.69111	0.576433	9.68197	13.4125	8.46823	-1.80855	0.000172362	0.000985862	0.531832	0.020597	0.10937	2.41403	8.42326e-07	8.83087e-06	TBC1 domain family member 4
ENSNVIG00000014473	TBC1D16	3.83588	1.7314	2.71083	0.799948	0.818985	0.273879	1.56556	2.39306	1.95158	-2.02766	6.11774e-05	0.000413322	-0.529245	0.143429	0.387054	1.56617	0.000700413	0.00269385	TBC1 domain family member 16
ENSNVIG00000002260	TBC1D12	2.89757	1.33383	1.84542	0.520569	0.564309	0.391402	1.72398	2.56495	2.53213	-1.94193	4.36102e-05	0.000312196	0.125503	0.736025	0.890992	2.13099	1.1457e-07	1.63663e-06	TBC1 domain family member 12
ENSNVIG00000011854	TAPT1	2.27835	2.04737	3.02906	1.04103	1.0658	0.639723	4.38817	4.39576	3.05178	-1.3227	0.00147891	0.00582201	0.641578	0.0411007	0.173287	2.02974	5.69225e-08	8.9212e-07	transmembrane anterior posterior transformation 1
ENSNVIG00000004605	TAP2	12.3603	4.44665	3.46027	2.77485	1.77946	1.16927	8.0343	5.55468	13.8352	-1.72564	0.00115468	0.00475561	0.405843	0.386392	0.666983	2.18691	6.48165e-07	7.14457e-06	transporter 2, ATP binding cassette subfamily B member
ENSNVIG00000015759	TAOK1	2.87277	1.77771	2.23021	0.37271	0.38158	0.132331	3.10865	3.70453	2.03976	-2.85397	6.03452e-10	2.55608e-08	0.317734	0.314678	0.604048	3.24098	7.91533e-13	5.25889e-11	TAO kinase 1
ENSNVIG00000023252	TANC2	1.8237	0.756006	1.17262	0.163306	0.0891691	0.092771	0.776383	0.708292	0.594953	-3.34152	4.49932e-11	2.7513e-09	-0.891169	0.0149624	0.0877912	2.51135	1.43957e-08	2.76209e-07	tetratricopeptide repeat, ankyrin repeat and coiled-coil containing 2
ENSNVIG00000008108	TANC1	2.87108	2.20895	2.23589	0.653176	0.788135	0.347866	2.53036	3.31988	2.0464	-1.93323	1.02121e-07	1.87067e-06	0.0635525	0.808015	0.924828	2.06675	2.63006e-08	4.6823e-07	tetratricopeptide repeat, ankyrin repeat and coiled-coil containing 1
ENSNVIG00000009891	TAGAP	1.00114	0.114058	0.0965292	0.361353	0.0924883	0.224523	1.40147	0.391817	1.36411	-0.736878	0.476804	0.602399	1.35928	0.100727	0.311238	2.14337	0.00219902	0.00715769	T cell activation RhoGTPase activating protein
ENSNVIG00000023558	TAF9B	4.04277	2.67937	3.60965	0.519715	0.443403	0.553577	1.62554	2.11323	2.17992	-2.67248	2.00664e-06	2.25258e-05	-0.845298	0.0375079	0.163325	1.8892	0.00124154	0.00438851	TATA-box binding protein associated factor 9b
ENSNVIG00000018854	TAF4B	0.497038	0.327174	0.348886	0.155481	0.0265302	0	0.252878	0.526839	0.354029	-2.57672	0.00932529	0.0270416	-0.0986082	0.860928	0.947911	2.55035	0.00926792	0.0240861	TATA-box binding protein associated factor 4b
ENSNVIG00000008768	TACSTD2	0.600639	0.0847218	0.172084	1.81179	0.480901	1.35803	0.65483	0.709412	0.965011	2.18821	0.012789	0.0349301	1.40875	0.10028	0.31026	-0.722219	0.24942	0.362656	tumor associated calcium signal transducer 2
ENSNVIG00000010549	TACC1	5.98916	4.13423	3.97543	1.04452	1.13727	0.671075	4.80402	6.17522	3.76722	-2.20696	4.31748e-11	2.67907e-09	0.0189211	0.944894	0.980152	2.29426	3.00599e-12	1.66976e-10	transforming acidic coiled-coil containing protein 1
ENSNVIG00000002769	TAB3	0.899054	1.00124	0.744288	0.196212	0.301323	0.0522491	1.46061	1.34301	1.12869	-2.1652	0.00012812	0.000772766	0.527954	0.0843831	0.277912	2.75952	5.0193e-08	8.02235e-07	TGF-beta activated kinase 1 (MAP3K7) binding protein 3
ENSNVIG00000022059	TAB2	5.22771	5.16168	5.60364	1.97365	1.98854	0.500532	9.33601	7.00605	6.37491	-1.74362	0.000204862	0.00113248	0.464622	0.0591934	0.220254	2.27448	1.0392e-06	1.04736e-05	TGF-beta activated kinase 1 (MAP3K7) binding protein 2
ENSNVIG00000013708	T4S18	11.3544	12.9096	11.5927	3.87471	2.865	1.03179	8.96813	2.80091	2.63133	-2.10729	3.84432e-06	3.98584e-05	-1.35343	0.00348774	0.0295825	0.816381	0.208995	0.315607	transmembrane 4 L six family member 18
ENSNVIG00000000087	T200A	1.52257	1.6147	2.14878	0.485103	0.316049	0.0939471	0.364147	1.04004	0.380524	-2.45813	4.77233e-05	0.000336484	-1.62772	0.00174874	0.0176531	0.914689	0.255717	0.369403	transmembrane protein 200A
ENSNVIG00000002113	T176A	0.504453	0.553425	0.843073	1.66567	1.3463	2.05433	0.394848	0.570346	0.315185	1.50859	0.0114115	0.0317498	-0.622066	0.443843	0.712729	-2.06892	0.000865322	0.00322843	transmembrane protein 176A
ENSNVIG00000007628	SYNDIG1	2.03946	0.52992	1.66835	4.0293	2.92201	4.29182	6.17528	7.71399	4.9495	1.5057	0.00597375	0.0187241	2.11004	8.66073e-06	0.000227828	0.667379	0.0564185	0.109678	synapse differentiation inducing 1
ENSNVIG00000010299	SYJ2B	18.5003	10.93	16.7266	4.74358	5.82777	2.27369	24.3916	25.1709	23.2792	-1.74564	4.21928e-05	0.00030373	0.617117	0.0217135	0.11304	2.42741	9.35232e-12	4.35294e-10	synaptojanin 2 binding protein
ENSNVIG00000009581	SYDE2	0.491807	0.238217	0.344283	0.0725682	0.133731	0	0.283264	0.377693	0.302645	-2.27419	0.00615884	0.0192004	-0.200292	0.67236	0.857973	2.14323	0.00575295	0.0160624	synapse defective Rho GTPase homolog 2
ENSNVIG00000003066	SV2C	0.0378416	0	0.018973	0	0.0605958	0	0.599796	0.336929	0.191513	0.202606	0.943138	1	4.27638	0.000300377	0.00436599	4.13714	0.00178955	0.00601439	synaptic vesicle glycoprotein 2C
ENSNVIG00000002230	STYX	6.09123	3.61699	6.32159	1.1326	2.79657	0.638677	9.85225	9.26478	6.9463	-1.71016	0.00193473	0.00727514	0.659121	0.0368011	0.161262	2.43675	8.745e-07	9.09501e-06	serine/threonine/tyrosine interacting protein
ENSNVIG00000021861	STXBP5	2.62982	1.5989	1.59783	0.405246	0.290423	0.17266	2.1142	3.08136	1.80663	-2.64531	9.95681e-09	2.65768e-07	0.21838	0.509962	0.760224	2.93225	1.46135e-11	6.41402e-10	syntaxin binding protein 5
ENSNVIG00000019607	STX7	12.2926	7.37459	9.51792	3.32611	2.32555	1.12333	9.86531	10.8855	10.0916	-2.00727	6.56393e-06	6.32173e-05	0.0381707	0.890812	0.959776	2.11004	9.50564e-08	1.38832e-06	syntaxin 7
ENSNVIG00000003579	STRN3	14.8422	15.4835	15.5811	5.53942	5.34343	1.33013	22.7139	22.0553	17.1297	-1.81402	9.86737e-05	0.000620762	0.386815	0.0567257	0.214583	2.27031	1.08358e-06	1.07962e-05	striatin 3
ENSNVIG00000020623	STRN	2.3989	0.794943	1.84533	0.28269	0.105243	0.0821204	2.06416	1.98543	1.312	-3.31758	3.99049e-07	5.91747e-06	0.0485026	0.909363	0.966844	3.42772	3.91263e-10	1.1774e-08	striatin
ENSNVIG00000004997	STOX2	1.31016	0.820341	1.60216	0.274892	0.153509	0.0266183	1.70707	1.50388	1.20393	-2.92962	8.39493e-06	7.76856e-05	0.200526	0.587419	0.811818	3.19329	3.90006e-08	6.52913e-07	storkhead box 2
ENSNVIG00000013503	STON2	4.62386	2.93756	3.87834	0.387778	0.774163	0.309782	11.2215	7.37924	5.6324	-2.85882	5.9889e-12	4.86519e-10	1.04309	0.000744894	0.00903714	3.96524	9.7424e-21	4.34357e-18	stonin 2
ENSNVIG00000022843	STON1	2.49302	2.51748	3.35213	0.67942	0.60486	0.283182	2.48354	3.09893	2.25152	-2.31565	6.14641e-08	1.21312e-06	-0.140747	0.625471	0.834313	2.24259	4.97167e-08	7.95374e-07	stonin 1
ENSNVIG00000021609	STMN2	0.066865	0.132041	0.312897	0.383467	1.42761	14.4443	0.83739	0.652042	2.80745	5.08392	0.000365365	0.00181667	3.03841	4.04343e-05	0.000846368	-2.01005	0.151896	0.244462	stathmin 2
ENSNVIG00000023571	STMN1	31.8158	45.139	37.6386	19.1941	17.7707	32.0552	9.33864	5.9257	8.39165	-0.637779	0.0440711	0.0952569	-2.31579	3.18994e-18	1.08061e-15	-1.62323	1.45245e-06	1.38089e-05	stathmin 1
ENSNVIG00000001523	STK38L	2.80226	2.62618	2.88143	0.854305	0.64647	0.395637	2.95551	3.53413	1.9764	-2.03191	9.60521e-07	1.2255e-05	-0.0214227	0.945894	0.980459	2.07991	2.48726e-06	2.19247e-05	serine/threonine kinase 38 like
ENSNVIG00000003340	STEA4	5.84519	1.20596	3.12019	1.31904	1.30387	0.145343	7.34076	2.44127	7.81659	-1.77511	0.0170217	0.044016	0.764676	0.159604	0.414596	2.59531	0.000102697	0.000529713	STEAP4 metalloreductase
ENSNVIG00000003921	STAM2	3.56494	1.63717	2.24462	0.605129	0.442522	0.184159	2.75792	2.81204	2.05127	-2.49256	1.14189e-05	0.000101063	-0.00853538	0.982084	0.993293	2.54782	2.10719e-07	2.75675e-06	signal transducing adaptor molecule 2
ENSNVIG00000000537	STAG3	0.143181	0.141373	0.0239293	0.298595	0.343914	0.218659	0	0	0.0536761	1.5765	0.0413191	0.0903305	-2.52424	0.0957802	0.301967	-4.02781	0.000148906	0.000723429	stromal antigen 3
ENSNVIG00000020610	ST8SIA2	1.45917	0.796198	1.11665	0.240237	0.368931	0.191917	0.270504	0.244209	0.215928	-1.97362	0.00553704	0.017588	-2.24738	0.000845185	0.0099498	-0.210161	0.814952	0.871594	ST8 alpha-N-acetyl-neuraminide alpha-2,8-sialyltransferase 2
ENSNVIG00000020524	ST8SIA1	0.584054	0.153781	0.117133	0	0	0	0.137146	0.0990517	0.0875808	-4.52793	0.0180321	0.0462308	-1.437	0.233299	0.514267	3.15037	0.166421	1	ST8 alpha-N-acetyl-neuraminide alpha-2,8-sialyltransferase 1
ENSNVIG00000010253	ST6GALNAC3	0.908349	0.815343	1.7389	0.258314	0.198346	0.068786	1.06648	1.41796	1.06801	-2.61506	0.00194628	0.00731203	-0.00907468	0.986436	0.9947	2.67137	0.000459815	0.00188305	ST6 N-acetylgalactosaminide alpha-2,6-sialyltransferase 3
ENSNVIG00000016374	SSTR5	2.43069	1.0875	2.55164	7.54416	21.7115	17.0837	40.9347	4.58926	9.22614	3.03233	1.98345e-10	9.9267e-09	3.14477	0.00106003	0.0119453	0.160968	0.81473	0.871424	somatostatin receptor 5
ENSNVIG00000001285	SSPN	42.4278	23.3296	44.0444	7.21744	6.49977	3.84384	30.6007	33.8035	26.9096	-2.54638	4.12344e-12	3.59274e-10	-0.308163	0.264785	0.551969	2.30357	8.87443e-15	9.11215e-13	sarcospan
ENSNVIG00000015493	SSH2	8.6912	5.06314	7.89896	1.79646	1.31786	0.542412	7.65582	15.9437	5.49246	-2.46829	1.12329e-08	2.91051e-07	0.374662	0.310431	0.599014	2.92093	5.71579e-09	1.25112e-07	slingshot protein phosphatase 2
ENSNVIG00000018774	SS18	9.75357	6.45301	10.3127	0.985888	1.64684	0.607965	5.76472	3.96656	5.03694	-2.93245	7.17778e-12	5.48643e-10	-0.881639	0.00308967	0.0270873	2.11191	6.35454e-07	7.03191e-06	SS18 subunit of BAF chromatin remodeling complex
ENSNVIG00000015729	SRGAP3	0.62596	0.123611	0.351504	0.097905	0.060141	0.0625703	0.161685	0.111467	0.183036	-2.21768	0.00955132	0.0276066	-1.30071	0.0685883	0.243009	0.973617	0.236292	0.347656	SLIT-ROBO Rho GTPase activating protein 3
ENSNVIG00000021203	SRGAP1	1.60878	0.637884	0.863766	0.158504	0.0608535	0.126623	0.922112	0.612273	0.826298	-3.07026	1.01872e-06	1.28803e-05	-0.432092	0.321876	0.611027	2.69463	1.50393e-06	1.42344e-05	SLIT-ROBO Rho GTPase activating protein 1
ENSNVIG00000018574	SPTY2D1	2.34855	1.2464	2.01649	0.573955	0.164532	0.0978161	2.48166	2.22176	2.14605	-2.64488	1.47017e-05	0.000125113	0.248001	0.434832	0.706586	2.95547	6.84929e-08	1.04824e-06	SPT2 chromatin protein domain containing 1
ENSNVIG00000021842	SPTA1	0.430623	0.0113382	0.0172724	0	0	0	0.0134824	0	0	-6.38919	0.000569488	0.00263308	-5.10475	0.00169665	0.0172646	1.32723	0.742481	1	spectrin alpha, erythrocytic 1
ENSNVIG00000021156	SPRY4	5.69834	2.68531	5.10801	0.94528	1.72817	0.359596	7.39993	5.05164	7.47674	-2.05105	0.000408687	0.0019955	0.527846	0.147491	0.394236	2.63937	1.31989e-07	1.84045e-06	sprouty RTK signaling antagonist 4
ENSNVIG00000015982	SPRED1	3.28742	1.71311	2.80811	0.190436	0.341194	0.202843	3.39512	2.86505	2.77289	-3.31185	1.84683e-08	4.39268e-07	0.170915	0.628901	0.836335	3.5443	7.44404e-12	3.57272e-10	sprouty related EVH1 domain containing 1
ENSNVIG00000002729	SPRE2	5.21441	2.27463	4.62014	1.12195	1.10447	0.367708	3.96807	4.4041	4.0337	-2.12285	1.39829e-05	0.000119784	-0.0054403	0.986484	0.9947	2.18288	6.08809e-08	9.5064e-07	sprouty related EVH1 domain containing 2
ENSNVIG00000020895	SPON1	4.67937	1.93644	6.26211	0.430523	0.413221	1.00313	0.40397	0.262585	0.58044	-2.70731	4.3264e-07	6.34287e-06	-3.39704	9.64226e-13	1.45502e-10	-0.640106	0.275692	0.392139	spondin 1
ENSNVIG00000015810	SPOCK1	0.259732	0.0284947	0.144694	0.315965	0.369697	0.336552	1.11814	1.10122	0.389477	1.34008	0.167892	0.27563	2.54857	0.00191109	0.0188486	1.273	0.0524172	0.103286	SPARC (osteonectin), cwcv and kazal like domains proteoglycan 1
ENSNVIG00000020884	SPECC1L	2.72607	1.9278	2.88134	0.729836	0.707879	0.225033	3.5034	3.34247	2.62394	-2.08027	5.10421e-06	5.09155e-05	0.287058	0.289008	0.577207	2.43392	8.72795e-09	1.82105e-07	sperm antigen with calponin homology and coiled-coil domains 1 like
ENSNVIG00000002387	SPC24	6.39346	6.1421	6.46884	2.34231	3.41261	13.1463	0.608633	1.02568	0.77734	0.0861012	0.884939	0.924065	-3.02831	3.7611e-13	6.18123e-11	-3.05646	8.75465e-06	6.45156e-05	SPC24 component of NDC80 kinetochore complex
ENSNVIG00000024230	SPATA46	0.330964	0.196071	0	0	0	0	0.466297	0.42097	0.446662	-3.0671	0.306971	1	1.29957	0.304723	0.592978	4.42792	0.0105391	0.0268714	spermatogenesis associated 46
ENSNVIG00000024458	SPATA13	1.73328	1.00073	1.59076	0.298667	0.176409	0.0734137	1.18135	1.40126	1.32984	-2.87729	6.25756e-09	1.80803e-07	-0.186064	0.524829	0.769918	2.75579	7.61316e-10	2.08709e-08	spermatogenesis associated 13
ENSNVIG00000013987	SP4	0.848387	0.494012	0.959793	0.0510362	0.174169	0.0362409	0.472499	0.774743	0.574929	-3.03627	5.82187e-06	5.70516e-05	-0.383239	0.350131	0.635381	2.7224	2.90641e-05	0.000178731	Sp4 transcription factor
ENSNVIG00000008326	SP3	9.57849	6.74713	8.14073	2.49691	1.77697	0.486512	10.4231	8.17177	6.8313	-2.26387	4.58992e-06	4.66369e-05	0.0145479	0.954985	0.984217	2.34503	1.94717e-06	1.77647e-05	Sp3 transcription factor
ENSNVIG00000020714	SP17	0.18534	0.182999	0.464627	0.289886	0.741962	0.926318	0	0	0.104221	1.32749	0.248716	0.371472	-2.8567	0.180141	1	-4.1248	0.0142913	0.0348028	sperm autoantigenic protein 17
ENSNVIG00000001335	SP1	6.32017	3.27331	6.57088	1.0613	1.1176	0.645968	5.18975	5.35107	5.66893	-2.41721	3.8023e-09	1.19737e-07	-0.0355336	0.907283	0.965874	2.44354	3.82884e-15	4.41281e-13	Sp1 transcription factor
ENSNVIG00000016342	SOX8	9.72382	9.82654	9.61974	6.22642	4.75482	3.91402	1.34088	1.49415	2.05507	-0.873683	0.00215619	0.00797944	-2.61507	1.32772e-19	5.00883e-17	-1.67962	1.8303e-06	1.68802e-05	SRY-box transcription factor 8
ENSNVIG00000015756	SOX11	0.743342	0.95414	0.745391	0.406925	0.416609	0.309598	0.17455	0	0.1672	-1.0119	0.124838	0.218755	-2.84913	0.0014318	0.0151475	-1.786	0.0920351	0.163273	SRY-box transcription factor 11
ENSNVIG00000011213	SOWAHC	2.41635	1.33401	2.97014	0.325106	0.291237	0.0432859	1.09819	0.991443	0.438313	-3.24182	6.26493e-07	8.54429e-06	-1.45682	0.00253039	0.0232311	1.85702	0.0137707	0.033724	sosondowah ankyrin repeat domain family member C
ENSNVIG00000015076	SOSD1	1.93775	0.340721	1.25103	0.290624	0.425058	1.10557	0.311656	0.135053	0.298533	-0.858129	0.258011	0.3824	-2.26836	0.00176342	0.0177427	-1.36169	0.0751754	0.138257	sclerostin domain containing 1
ENSNVIG00000023855	SORT1	7.15074	3.5797	6.01446	1.25431	1.2039	0.75152	6.72824	8.13909	3.55129	-2.28414	3.18677e-09	1.02857e-07	0.0914744	0.797583	0.920414	2.44513	1.08868e-09	2.85077e-08	sortilin 1
ENSNVIG00000001198	SORL1	2.35026	1.6877	2.21811	0.668362	0.714457	0.261731	5.68115	5.77102	3.9719	-1.82895	6.24707e-06	6.06529e-05	1.25817	3.58612e-07	1.46616e-05	3.15516	2.27013e-16	3.59444e-14	sortilin related receptor 1
ENSNVIG00000016148	SORCS1	0.238374	0.138449	0.267153	0.043863	0.0898138	0.0233604	0.493892	0.356706	0.394246	-1.93314	0.0434014	0.0940514	0.913242	0.106813	0.322303	2.90683	0.000227829	0.00103537	sortilin related VPS10 domain containing receptor 1
ENSNVIG00000000477	SORBS1	7.48192	4.10835	6.9385	1.43416	1.03644	0.320925	9.15534	11.8884	6.39539	-2.63283	6.36792e-08	1.2517e-06	0.521036	0.0839843	0.276983	3.22596	1.61453e-11	6.9249e-10	sorbin and SH3 domain containing 1
ENSNVIG00000010142	SODM	43.9899	44.1202	51.7532	26.9398	27.8099	11.1308	105.023	137.556	78.8859	-0.990144	0.00665207	0.0204275	1.15308	1.28898e-06	4.48548e-05	2.21511	9.80914e-09	2.01438e-07	superoxide dismutase 2
ENSNVIG00000005194	SOCS7	8.32201	4.33419	6.71722	1.28732	1.50101	0.380887	6.81806	12.0392	8.30512	-2.51121	2.93575e-07	4.57955e-06	0.442013	0.162687	0.419733	3.0248	6.97401e-11	2.55744e-09	suppressor of cytokine signaling 7
ENSNVIG00000004005	SOCS4	3.80534	1.70785	2.39672	0.541076	0.453234	0.104787	2.4739	2.4801	2.22826	-2.74213	9.60037e-06	8.7312e-05	-0.179335	0.641889	0.84267	2.6255	9.11819e-07	9.42529e-06	suppressor of cytokine signaling 4
ENSNVIG00000024884	SOAT	1.10321	0.363094	0.885004	0.517653	0.117772	0.183793	0.820337	1.02904	3.14318	-1.41937	0.0989199	0.181717	1.05746	0.110364	0.329152	2.53072	0.0017105	0.00580167	solute carrier family 10 member 6
ENSNVIG00000009039	SNX30	0.750533	0.254737	0.540932	0.0366841	0.13145	0.0195371	0.743505	0.820394	0.764953	-2.93784	0.000358586	0.00179157	0.551488	0.225388	0.504071	3.55284	5.2359e-08	8.32926e-07	sorting nexin family member 30
ENSNVIG00000021513	SNX29	1.65602	0.627614	1.34188	0.209304	0.187499	0.167205	1.61044	1.34042	1.67431	-2.5849	1.33044e-05	0.000114931	0.315297	0.442641	0.711745	2.95905	3.04876e-10	9.35726e-09	sorting nexin 29
ENSNVIG00000014632	SNX27	3.09174	1.47522	3.2486	0.647847	0.852769	0.147869	4.13365	3.8949	3.01129	-2.14397	0.000198676	0.00110554	0.457235	0.177449	0.441535	2.66836	8.77366e-08	1.30047e-06	sorting nexin 27
ENSNVIG00000012303	SNX10	4.88723	0.126432	0.235405	0.600838	0.0341743	0.639985	1.2779	1.05867	8.90467	-1.94205		1	1.08139		1	3.06227	0.0197497	0.0457102	sorting nexin 10
ENSNVIG00000008155	SNTB2	4.17715	0.806446	2.64424	0.109498	0.224208	0.0777548	2.00009	4.27425	2.2833	-4.1088	7.17122e-08	1.37661e-06	0.120484	0.817635	0.928824	4.29883	1.02793e-11	4.69414e-10	syntrophin beta 2
ENSNVIG00000005896	SNTB1	17.7577	8.81611	15.0362	1.44038	3.01344	0.667056	11.4	15.3041	9.50149	-2.92168	6.35681e-09	1.82729e-07	-0.245202	0.417007	0.692813	2.74812	1.11867e-08	2.25893e-07	syntrophin beta 1
ENSNVIG00000004096	SNRK	14.888	17.5137	16.6077	3.3686	3.61443	1.11246	12.555	10.1802	8.25025	-2.50189	1.36974e-09	5.06233e-08	-0.705074	0.00173847	0.0175824	1.86444	1.10943e-05	7.89086e-05	SNF related kinase
ENSNVIG00000009463	SNORD113-6	4.57003	7.89654	9.73807	4.46742	2.74424	6.66188	0	0	0	-0.587993	0.477553	0.603073	-5.93355	0.000138345	0.00229638	-5.28736	0.00176568	0.00594832	small nucleolar RNA, C/D box 113-6
ENSNVIG00000009461	SNORD113-3	90.3532	51.4685	38.3317	7.24714	6.49216	2.89474	1.36003	2.21009	1.30276	-3.33377	1.99314e-08	4.6811e-07	-5.26269	1.32882e-13	2.27393e-11	-1.856	0.0678661	0.127358	small nucleolar RNA, C/D box 113-3
ENSNVIG00000009460	SNORD113-2	13.7019	11.176	5.97378	0.931776	0	0	0.699445	2.27324	0	-4.8078	0.00108198	0.00450028	-3.46869	0.00185526	0.0183963	1.44215	0.587595	1	small nucleolar RNA, C/D box 113-2
ENSNVIG00000009444	SNORD113-1	13.9005	5.71872	4.06549	0	0	0	0	0	0	-5.42642	0.000800393	0.00349777	-6.00086	0.000150393	0.00245707				small nucleolar RNA, C/D box 113-1
ENSNVIG00000014532	SNORA70	0	0.307275	0	1.46025	0.498332	6.22154	0.365382	1.58335	2.44998	4.70738	0.00991419	0.0284597	3.68041	0.0627127	1	-0.971154	0.416053	0.537458	Small nucleolar RNA SNORA70
ENSNVIG00000015959	SMIM32	0.93561	0.263941	0.804162	3.76294	1.49819	3.11742	0.784634	1.36006	1.80383	2.16149	0.00881244	0.0257638	0.941912	0.326668	0.615967	-1.15915	0.0962663	0.169311	small integral membrane protein 32
ENSNVIG00000006857	SMIM14	28.839	9.75897	18.7359	3.60004	5.42017	4.06016	20.5065	25.3156	21.7748	-2.03285	4.22865e-05	0.000304144	0.197215	0.608016	0.824076	2.29355	4.83999e-11	1.84268e-09	small integral membrane protein 14
ENSNVIG00000012291	SMG7	3.57058	3.13829	3.95295	1.50108	1.55333	0.670498	6.61539	5.10602	4.56113	-1.41962	0.000116799	0.000716039	0.569464	0.0186798	0.101628	2.05384	1.43682e-08	2.76033e-07	SMG7 nonsense mediated mRNA decay factor
ENSNVIG00000018274	SMG1	3.83624	3.14306	4.00307	0.243721	0.279226	0.0679904	5.90235	8.7161	3.80537	-4.11633	1.19263e-21	1.25345e-18	0.697257	0.0180558	0.0992738	4.88891	4.81508e-24	3.70805e-21	SMG1 nonsense mediated mRNA decay associated PI3K related kinase
ENSNVIG00000024855	SMCR8	2.5341	0.994985	1.6792	0.417213	0.355952	0.123443	2.47068	2.90281	2.44998	-2.43561	1.37872e-05	0.000118409	0.546176	0.129759	0.364811	3.04464	9.29683e-13	6.01171e-11	SMCR8-C9orf72 complex subunit
ENSNVIG00000011639	SMCHD1	1.86682	1.49378	1.28741	0.445032	0.422285	0.0809315	1.67033	1.55357	1.65463	-2.19411	3.02263e-05	0.000228135	0.0289775	0.908943	0.966592	2.28914	4.78056e-06	3.80603e-05	structural maintenance of chromosomes flexible hinge domain containing 1
ENSNVIG00000010560	SMC5	3.35529	3.05137	3.01038	0.532685	0.828142	0.546376	2.81386	2.88796	1.81583	-2.20706	1.58814e-11	1.10814e-09	-0.371013	0.168771	0.429339	1.90229	1.65114e-07	2.24688e-06	structural maintenance of chromosomes 5
ENSNVIG00000014204	SMC2	2.21012	1.18299	1.37638	0.20013	0.316653	0.213169	0.88772	0.621415	1.28205	-2.6098	1.60966e-08	3.88909e-07	-0.805122	0.0408105	0.172414	1.86098	0.000116063	0.000587493	structural maintenance of chromosomes 2
ENSNVIG00000022706	SMARCAD1	2.07833	2.42518	2.43591	0.485488	0.583484	0.337252	2.44014	1.9569	1.76063	-2.20536	1.62074e-09	5.86954e-08	-0.21537	0.430295	0.703285	2.05345	2.09367e-08	3.83469e-07	SWI/SNF-related, matrix-associated actin-dependent regulator of chromatin, subfamily a, containing DEAD/H box 1
ENSNVIG00000015960	SMAD5	4.81967	3.13509	4.61516	0.857363	0.629342	0.206767	4.66297	4.90693	3.0708	-2.7927	1.55549e-09	5.6617e-08	-0.0360906	0.896873	0.96214	2.82595	7.45307e-10	2.05651e-08	SMAD family member 5
ENSNVIG00000014827	SLURP1	1.19147	1.17642	1.46026	7.66127	3.60381	19.8497	1.08803	2.18904	2.67997	3.11586	4.93135e-06	4.94487e-05	0.595499	0.418594	0.694261	-2.46532	0.000314076	0.0013608	secreted LY6/PLAUR domain containing 1
ENSNVIG00000016502	SLK	4.59343	3.16729	4.28252	0.549226	0.775058	0.252977	4.75795	4.90103	5.27273	-2.83291	4.49811e-12	3.80395e-10	0.269582	0.239472	0.522522	3.1671	1.95053e-17	4.18302e-15	STE20 like kinase
ENSNVIG00000022627	SLITRK4	0.728989	0.785217	0.897134	0.051827	0.106121	0	0.136165	0.337177	0.335396	-3.82299	2.15895e-06	2.39953e-05	-1.62263	0.00179441	0.0179647	2.2736	0.0265336	0.0586091	SLIT and NTRK like family member 4
ENSNVIG00000012226	SLIT2	0.819265	0.408904	0.821523	0.168975	0.345992	0.044996	0.824475	1.08787	0.880885	-1.76941	0.00698948	0.0212795	0.403526	0.277686	0.566046	2.24196	8.78653e-05	0.00046188	slit guidance ligand 2
ENSNVIG00000002294	SLIK6	1.2727	0.163198	0.414352	0	0.0794014	0.0275362	0.174653	0.168188	0	-4.01366	0.00048898	0.00231537	-2.48261	0.00984842	0.0643345	1.60221	0.328518	0.449722	SLIT and NTRK like family member 6
ENSNVIG00000018711	SLF2	4.23839	2.71898	3.56574	0.561794	0.747713	0.63829	5.25739	4.47729	2.49107	-2.33677	2.85884e-12	2.70107e-10	0.173115	0.591619	0.813461	2.57378	9.46182e-12	4.39184e-10	SMC5-SMC6 complex localization factor 2
ENSNVIG00000017030	SLCO5A1	3.67428	2.82525	3.52138	0.559429	0.338439	0.162512	7.00536	7.11365	3.83973	-3.13797	1.73956e-12	1.70072e-10	0.796145	0.007734	0.0540689	4.00298	4.24034e-18	1.04116e-15	solute carrier organic anion transporter family member 5A1
ENSNVIG00000001818	SLC8A1	2.76999	0.435424	1.79648	0.237101	0.0882704	0.0688769	1.27823	1.63018	1.76687	-3.56104	2.12616e-06	2.37093e-05	-0.134026	0.798312	0.920912	3.48394	4.09683e-11	1.5956e-09	solute carrier family 8 member A1
ENSNVIG00000011293	SLC4A7	1.01906	0.452222	1.04484	0.0179089	0.0916757	0	1.22336	2.44676	0.785522	-4.41287	2.02207e-07	3.33364e-06	0.772791	0.104177	0.317161	5.26202	1.93918e-10	6.28565e-09	solute carrier family 4 member 7
ENSNVIG00000015956	SLC4A4	0.972196	0.271036	0.802839	0.0536678	0.0732601	0.0571645	0.684865	1.07656	0.887566	-3.3753	7.7998e-06	7.30705e-05	0.330875	0.491948	0.748473	3.77068	8.04791e-10	2.17461e-08	solute carrier family 4 member 4
ENSNVIG00000010856	SLC41A2	0.310305	0.0340428	0.2593	0	0.05521	0.0574402	0.445285	0.263128	0.252044	-2.32977	0.0818757	0.156493	0.636326	0.435326	0.706766	3.02837	0.00333504	0.0101204	solute carrier family 41 member 2
ENSNVIG00000024130	SLC39A4	0.164364	0.11592	0.0706359	0.183627	0.112798	0.312945	0	0	0.0264074	0.888214	0.365444	0.497273	-3.58971	0.0532237	1	-4.42123	0.0060193	0.0166851	solute carrier family 39 member 4
ENSNVIG00000023412	SLC39A14	14.4835	1.29514	3.05083	1.16828	1.31278	0.940887	5.49717	4.28694	8.35955	-2.35795	0.000808443	0.00352745	-0.0816014	0.932876	0.975821	2.33123	8.65295e-11	3.11035e-09	solute carrier family 39 member 14
ENSNVIG00000006225	SLC38A5	1.03802	0.178246	0.973001	0.670596	0.939497	7.59401	0.503389	0.631455	1.01514	2.17005	0.013365	0.0362083	-0.0593392	0.92831	0.973874	-2.18456	0.0070526	0.019081	solute carrier family 38 member 5
ENSNVIG00000005947	SLC38A4	14.7376	9.16666	12.9723	3.65002	3.24947	0.42259	16.1715	16.3902	6.93223	-2.23424	0.000152574	0.000898034	0.0534279	0.876316	0.954836	2.36124	0.000158223	0.000761104	solute carrier family 38 member 4
ENSNVIG00000004976	SLC36A4	0.829762	0.561794	0.998459	0	0.0379628	0	0.528858	0.603095	0.693228	-5.76778	1.90441e-05	0.000155199	-0.428634	0.389119	0.668909	5.40005	5.78354e-05	0.000319481	solute carrier family 36 member 4
ENSNVIG00000020485	SLC36A1	1.43054	0.559658	1.59687	0.295515	0.259326	0.0899338	1.45774	1.3046	1.18387	-2.3715	0.00105599	0.00441619	0.0984491	0.838346	0.937791	2.53076	1.96507e-05	0.000127998	solute carrier family 36 member 1
ENSNVIG00000023684	SLC35A3	1.37477	0.807983	1.24727	0.153589	0.314489	0.27266	1.80626	1.3323	0.92032	-2.11654	0.00169523	0.00651289	0.201346	0.673919	0.858588	2.37988	0.000208716	0.000960106	solute carrier family 35 member A3
ENSNVIG00000012116	SLC33A1	2.29346	1.02267	2.05249	0.462857	0.355404	0.0410845	2.9533	1.97614	1.77503	-2.53791	0.000204488	0.00113197	0.282677	0.493432	0.749355	2.88247	1.66395e-06	1.5515e-05	solute carrier family 33 member 1
ENSNVIG00000023510	SLC30A4	1.98579	1.23173	2.04232	0.278736	0.366904	0.296897	2.69017	2.68773	2.09015	-2.38325	7.10424e-06	6.76472e-05	0.463053	0.186015	0.453019	2.90978	2.62646e-10	8.24029e-09	solute carrier family 30 member 4
ENSNVIG00000012583	SLC2A13	1.17513	0.605814	1.15751	0.0650616	0.13322	0.0519755	0.952362	1.2037	0.900564	-3.45262	1.02553e-08	2.71286e-07	0.0132449	0.970834	0.988218	3.53145	4.31574e-11	1.66176e-09	solute carrier family 2 member 13
ENSNVIG00000014451	SLC29A2	0	0.0307046	0	0.34047	0.796737	0.466268	2.40972	5.41893	1.57381	5.68605	0.000119308	0.000727439	8.08452	4.9003e-10	4.17129e-08	2.47513	4.06894e-05	0.000237547	solute carrier family 29 member 2
ENSNVIG00000022057	SLC26A5	0.093543	0.055417	0.0562805	0	0	0	0.483242	0.523521	0.210406	-3.52936	0.110523	1	2.51976	0.00230409	0.0215711	6.11651	1.88145e-05	0.0001235	solute carrier family 26 member 5
ENSNVIG00000011090	SLC25A53	0.225657	0.356492	0.316791	0	0	0	0.105977	0.057405	0	-4.39266	0.0168045	0.0435281	-2.51739	0.0781355	0.265121	1.94834	0.596702	1	solute carrier family 25 member 53
ENSNVIG00000020929	SLC25A46	11.3184	9.8875	12.0539	3.54685	4.98093	1.27046	14.3019	16.7703	11.1719	-1.66519	0.000180728	0.00102396	0.29927	0.189414	0.458723	2.03565	5.22625e-06	4.11064e-05	solute carrier family 25 member 46
ENSNVIG00000002983	SLC25A40	2.6811	2.36216	2.93666	1.22578	1.1889	0.68718	5.71456	6.50567	3.0153	-1.26422	0.00545706	0.0173832	0.884584	0.0178524	0.0985145	2.21825	1.89749e-06	1.74052e-05	solute carrier family 25 member 40
ENSNVIG00000013950	SLC25A36	10.5295	9.39796	9.06719	1.62828	1.38126	0.792854	11.4895	14.1875	8.42987	-2.83158	2.36562e-16	7.50571e-14	0.187094	0.464949	0.728281	3.08806	7.7824e-17	1.43315e-14	solute carrier family 25 member 36
ENSNVIG00000000825	SLC25A30	10.5219	7.57731	9.38934	3.01964	5.17827	0.723686	23.9706	21.1187	15.1446	-1.52353	0.00710782	0.021571	1.08905	5.78393e-05	0.00114704	2.68205	7.78894e-07	8.28833e-06	solute carrier family 25 member 30
ENSNVIG00000010817	SLC25A25	3.14933	2.78788	3.61538	3.46504	5.46037	1.91777	14.8669	9.69678	26.7474	0.280833	0.49947	0.622478	2.39119	4.09358e-11	4.47035e-09	2.16858	3.91578e-06	3.22201e-05	solute carrier family 25 member 25
ENSNVIG00000008024	SLC22A18	0.032707	0.129176	0.163986	0.255782	0.41899	0.599382	0.0768018	0.0416017	0.110352	2.05906	0.0365855	0.0818878	-0.54243	0.70811	1	-2.53932	0.0107218	0.02725	solute carrier family 22 member 18
ENSNVIG00000022508	SLC19A2	3.82902	6.2209	6.30039	2.88555	2.25747	0.869873	13.119	11.8437	9.49343	-1.34811	0.00283788	0.0100425	1.03001	0.000168277	0.00269357	2.44574	2.16287e-09	5.21984e-08	solute carrier family 19 member 2
ENSNVIG00000004792	SLC18A2	0.0805048	0.0794881	0.134544	0	0	0	0.189039	0.136531	0.150899	-3.53116	0.110278	1	0.654803	0.547271	0.7845	4.24544	0.0181316	0.0425523	solute carrier family 18 member A2
ENSNVIG00000009152	SLC17A8	0.188801	0.116511	0.118326	0.0369124	0	0	0.60959	0.120073	0.212335	-3.27813	0.0624808	0.126253	1.12262	0.222879	0.500119	4.45283	0.00456751	0.013221	solute carrier family 17 member 8
ENSNVIG00000008411	SLC16A6	1.4912	0.941628	1.89521	0.135601	0.499783	0.144436	0.366445	0.330825	0.331514	-2.37208	0.000109694	0.000679413	-2.11261	2.88566e-06	8.80497e-05	0.323896	0.644222	0.739659	solute carrier family 16 member 6
ENSNVIG00000017105	SLC16A3	33.4909	37.6523	28.4482	96.7552	122.811	173.699	86.7593	91.4506	121.539	2.07666	8.10601e-13	9.02719e-11	1.54792	6.88745e-12	8.2844e-10	-0.470899	0.111991	0.191652	solute carrier family 16 member 3
ENSNVIG00000020192	SLC16A12	1.29057	0.58404	1.21324	0.252318	0.301377	0.044793	1.2627	0.854968	0.574527	-2.26135	0.00256688	0.00921732	-0.237916	0.652048	0.848212	2.08808	0.00429944	0.0125437	solute carrier family 16 member 12
ENSNVIG00000003650	SLC12A6	5.43303	5.11407	5.41168	0.887534	0.831324	0.181026	8.13657	8.00086	6.04235	-2.97159	3.72423e-10	1.71111e-08	0.430636	0.0456024	0.185854	3.47132	1.43694e-13	1.11791e-11	solute carrier family 12 member 6
ENSNVIG00000019843	SLC12A2	3.00017	3.04332	2.77069	0.470676	1.48944	0.501342	10.653	9.45318	5.34324	-1.74174	0.000163492	0.000949013	1.48436	1.58657e-07	7.20485e-06	3.2948	6.92454e-12	3.33283e-10	solute carrier family 12 member 2
ENSNVIG00000000175	SLAMF8	0.147355	0	0.0985075	0.307299	0	0.490981	0.692031	0.249904	1.4915	1.79533	0.293285	0.420306	3.28712	0.00492618	0.0383176	1.53668	0.155322	0.24898	SLAM family member 8
ENSNVIG00000007136	SLA	4.20078	0.259233	0.219394	0.752851	0.280279	0.218701	1.59265	1.89238	3.69094	-1.79892	0.108887	0.196127	0.589658	0.506241	0.757621	2.44053	0.000225481	0.00102746	Src like adaptor
ENSNVIG00000013102	SKIL	2.32986	1.31037	1.61174	0.18451	0.165288	0.0736993	2.19875	2.0069	2.18909	-3.52823	7.89963e-11	4.53379e-09	0.245087	0.434434	0.706329	3.83351	3.19651e-16	4.83529e-14	SKI like proto-oncogene
ENSNVIG00000002861	SKIDA1	0.266996	0.181242	0.217532	0.0522003	0.0267213	0	0.0979615	0.0212254	0.131371	-2.96098	0.0146421	0.0390271	-1.42852	0.113749	0.335845	1.58794	0.297892	0.416684	SKI/DACH domain containing 1
ENSNVIG00000005015	SKIC3	3.80062	2.9798	3.17717	0.788671	0.940006	0.564217	3.14567	3.45574	2.49691	-2.02086	2.1417e-11	1.44638e-09	-0.174724	0.449249	0.716997	1.91254	1.80034e-10	5.9341e-09	tetratricopeptide repeat domain 37
ENSNVIG00000012244	SKAP2	6.53689	4.85973	6.0922	1.98469	2.58609	0.992941	8.60037	7.58095	7.26521	-1.55371	5.97109e-05	0.000405205	0.381949	0.0972628	0.304616	2.00048	2.58458e-08	4.61411e-07	src kinase associated phosphoprotein 2
ENSNVIG00000002493	SKA1	1.36168	1.09239	0.768057	0.332777	0.136279	0.0708917	0.199841	0.270623	0.0957133	-2.47097	0.00364353	0.0124329	-2.56751	0.0008428	0.00992877	-0.017676	0.988024	0.992182	spindle and kinetochore associated complex subunit 1
ENSNVIG00000006443	SIX4	2.61281	3.80586	3.31176	0.876671	0.787068	0.272954	5.34564	5.74733	5.70242	-2.23249	2.08967e-07	3.43163e-06	0.742742	0.0011783	0.0130304	3.04209	5.77732e-15	6.31479e-13	SIX homeobox 4
ENSNVIG00000013551	SIRT1	2.59516	3.68158	3.05098	1.02642	0.955315	0.248476	3.32712	3.5665	2.68381	-1.96513	0.000153091	0.000900131	-0.00904099	0.976842	0.990682	2.02469	3.7795e-05	0.000223577	sirtuin 1
ENSNVIG00000000191	SIM1	0.978653	0.357886	0.527022	0.0566921	0.087062	0	0.766016	0.668502	0.692996	-3.58408	0.000188509	0.00106019	0.153744	0.761899	0.904104	3.79776	5.48132e-06	4.27947e-05	SIM bHLH transcription factor 1
ENSNVIG00000001918	SIK2	12.4668	3.76974	8.04763	2.26676	1.9464	0.960588	7.6296	5.43108	8.21968	-2.13128	1.00987e-05	9.09101e-05	-0.224092	0.560492	0.793688	1.96619	7.21944e-08	1.09993e-06	salt inducible kinase 2
ENSNVIG00000021955	SIA8D	2.23806	1.09091	2.4999	0.17724	0.635103	0	1.76287	1.4774	1.68864	-2.73779	0.000978662	0.00413186	-0.279495	0.504484	0.756516	2.52394	0.00116734	0.00415269	ST8 alpha-N-acetyl-neuraminide alpha-2,8-sialyltransferase 4
ENSNVIG00000006248	SIA4A	4.0121	2.40086	3.29167	0.824019	2.72557	0.472611	8.85012	5.41247	8.70535	-1.16917	0.0631023	0.127218	1.20796	0.000417128	0.00571751	2.43849	2.05708e-05	0.000133274	ST3 beta-galactoside alpha-2,3-sialyltransferase 1
ENSNVIG00000004403	SHROOM4	2.59114	2.43835	2.74837	0.482818	0.599161	0.0623364	2.14164	2.14168	2.48279	-2.66536	2.8796e-06	3.10606e-05	-0.242004	0.288739	0.576979	2.49055	1.22155e-05	8.56959e-05	shroom family member 4
ENSNVIG00000021607	SHPRH	1.13641	0.82122	1.09	0.18032	0.250544	0.0685958	1.50828	1.33024	0.944659	-2.50739	2.75041e-07	4.32656e-06	0.268837	0.382651	0.664096	2.84249	1.50844e-09	3.81433e-08	SNF2 histone linker PHD RING helicase
ENSNVIG00000007792	SHOC2	4.22022	3.24878	4.30358	0.820431	0.839957	0.158888	5.4028	3.79089	5.09486	-2.59231	4.69284e-07	6.7613e-06	0.241936	0.390077	0.669907	2.89635	4.18815e-09	9.41057e-08	SHOC2 leucine rich repeat scaffold protein
ENSNVIG00000014476	SHISA4	95.4782	109.106	111.229	285.713	503.072	495.206	174.249	206.632	177.887	2.11974	2.33348e-13	3.0656e-11	0.778063	2.37283e-05	0.000533677	-1.27839	7.5521e-06	5.67144e-05	shisa family member 4
ENSNVIG00000007523	SHD	1.14139	2.81744	1.14454	1.02013	1.10968	1.62989	0.143581	0.311098	0.0458451	-0.350459	0.541212	0.65854	-3.42896	1.41119e-05	0.000343465	-3.01163	9.03128e-05	0.000472977	Src homology 2 domain containing transforming protein D
ENSNVIG00000019246	SHCBP1	1.15665	0.774959	0.70419	0.193831	0.16537	0.10323	0.0727506	0.052543	0.278749	-2.40966	0.000199585	0.00110986	-2.72115	0.000104839	0.00184151	-0.260099	0.796829	0.858279	SHC binding and spindle associated 1
ENSNVIG00000011258	SH3RF1	3.30964	4.21707	3.76127	0.665554	0.656157	0.105025	2.51652	2.62605	2.14469	-2.88448	2.88877e-08	6.36665e-07	-0.677129	0.00774274	0.0540689	2.27715	1.66627e-05	0.000111271	SH3 domain containing ring finger 1
ENSNVIG00000016596	SH3PXD2A	13.444	4.4959	9.72223	1.61604	1.51983	0.76059	5.65642	9.42871	9.16101	-2.72822	1.82351e-09	6.46951e-08	-0.23076	0.532361	0.775078	2.56344	2.0569e-12	1.18129e-10	SH3 and PX domains 2A
ENSNVIG00000022707	SH3L2	0.414425	0.153447	0.259729	0.243072	0.0829522	0	1.76382	0.856582	1.45651	-1.23388	0.395665	0.52651	2.26881	0.00215486	0.0204977	3.55035	0.000363783	0.00154312	SH3 domain binding glutamate rich protein like 2
ENSNVIG00000012353	SH3GL3	1.15837	0.433834	1.44195	0.187426	0.127924	0.199638	0	0.101613	0.0449229	-2.46215	0.0048779	0.0158475	-4.44596	8.6223e-05	0.00157104	-1.90996	0.210182	0.316862	SH3 domain containing GRB2 like 3, endophilin A3
ENSNVIG00000009212	SH3D19	6.59322	3.09033	5.11933	1.18371	1.19134	0.53425	5.33136	5.12312	5.06359	-2.24765	1.14289e-07	2.05769e-06	0.0288009	0.922234	0.972064	2.33966	3.85845e-12	2.04921e-10	SH3 domain containing 19
ENSNVIG00000007192	SGTB	1.49907	0.840989	1.26406	0.373015	0.327336	0.113519	1.44003	1.64673	1.07286	-2.0426	0.00301798	0.0105951	0.161768	0.724331	0.884707	2.2704	0.000301782	0.00131502	small glutamine rich tetratricopeptide repeat containing beta
ENSNVIG00000006980	SGPP1	4.30915	1.6813	2.962	0.706596	0.612118	0.521054	3.42728	4.02237	3.40022	-2.18317	4.20431e-05	0.000302782	0.236399	0.543151	0.781533	2.48183	1.64569e-09	4.12086e-08	sphingosine-1-phosphate phosphatase 1
ENSNVIG00000009949	SGO2	0.693808	0.43266	0.549253	0.0142785	0.043855	0.0608353	0.0964646	0.0696701	0.205339	-3.73079	1.56822e-07	2.69644e-06	-2.19814	4.94801e-05	0.00100039	1.57646	0.0994146	0.173855	shugoshin 2
ENSNVIG00000006393	SGMS2	0.58163	0.14691	0.379779	0.105781	0.0216596	0.0225345	0.968742	0.963465	0.867101	-2.77725	0.00413216	0.0138254	1.29842	0.0103023	0.066592	4.13056	3.94872e-09	8.94373e-08	sphingomyelin synthase 2
ENSNVIG00000023899	SGK3	1.29992	0.684536	1.02542	0.379526	0.222033	0.433129	1.40412	1.38889	1.8713	-1.44536	0.00588882	0.0185194	0.594865	0.116735	0.341502	2.09867	1.92846e-06	1.76319e-05	serum/glucocorticoid regulated kinase family member 3
ENSNVIG00000013663	SGCB	28.9516	24.7304	31.7355	7.38961	6.32184	1.04229	37.8417	32.0503	22.2002	-2.43708	8.89232e-06	8.17122e-05	0.0654056	0.792215	0.918744	2.57236	4.65339e-06	3.71525e-05	sarcoglycan beta
ENSNVIG00000018123	SFRP4	73.3081	10.9167	71.1803	60.9637	51.3814	261.878	27.9845	26.3937	41.313	1.36665	0.177716	0.287187	-0.733215	0.341981	0.629538	-2.05278	0.000299292	0.00130618	secreted frizzled related protein 4
ENSNVIG00000014546	SFRP2	34.1298	2.5014	15.6419	12.5106	13.0362	44.34	5.54782	2.57065	8.83568	0.51957	0.623486	0.726932	-1.64918	0.103827	0.316457	-2.12685	0.000211567	0.000970057	secreted frizzled related protein 2
ENSNVIG00000009728	SFRP1	5.05035	0.590247	4.05142	0.677069	1.22132	0.137368	1.91198	0.970124	0.950509	-2.14765	0.00692022	0.0211124	-1.37107	0.0244173	0.122448	0.8391	0.213871	0.321223	secreted frizzled related protein 1
ENSNVIG00000004563	SEZ6L	0.0957711	0.0810528	0	0.021399	0	0	0.257014	0.174023	0.200031	-2.80584	0.216536	1	1.79509	0.068496	0.242786	4.66114	0.0011012	0.00394765	seizure related 6 homolog like
ENSNVIG00000019944	SETD7	17.6528	8.22774	20.5967	2.80104	3.92115	2.1311	28.9218	38.3986	22.0728	-2.29307	6.67299e-08	1.29876e-06	0.8989	0.00933569	0.0620597	3.2604	1.40073e-21	7.41598e-19	SET domain containing 7, histone lysine methyltransferase
ENSNVIG00000000055	SETBP1	0.946566	0.311537	0.861288	0.137083	0.0842075	0.029203	0.648288	0.546252	0.532277	-2.97527	1.25438e-05	0.000109407	-0.333194	0.460136	0.725064	2.70164	1.58753e-06	1.49052e-05	SET binding protein 1
ENSNVIG00000005698	SESN3	3.27602	2.26182	3.21095	0.308207	0.276099	0.492431	1.21463	1.87982	1.24659	-2.93062	4.66451e-10	2.06417e-08	-1.05888	0.00241013	0.0222762	1.93648	0.000159804	0.000766537	sestrin 3
ENSNVIG00000007634	SESD1	3.07426	2.28551	2.86513	0.650546	0.839774	0.421784	2.42046	2.99024	1.83042	-2.00561	3.19355e-07	4.93139e-06	-0.230531	0.442708	0.711745	1.84354	4.9203e-06	3.90078e-05	SEC14 and spectrin domain containing 1
ENSNVIG00000010622	SERTAD2	5.51536	2.65644	3.01258	1.19227	0.861633	0.97114	4.21171	6.33084	5.09339	-1.7885	0.000321139	0.00163645	0.440009	0.244316	0.527694	2.29251	1.56686e-08	2.97599e-07	SERTA domain containing 2
ENSNVIG00000007832	SENP5	2.49415	1.22348	1.83196	0.546642	0.559651	0.291129	2.33148	2.50561	1.89385	-1.88919	5.20096e-05	0.000362	0.23623	0.484537	0.743261	2.1896	1.32809e-08	2.58626e-07	SUMO specific peptidase 5
ENSNVIG00000018971	SEMA6D	1.76474	1.02274	1.94913	0.320021	0.30716	0.0426089	1.12606	1.10606	0.791007	-2.71864	4.8875e-06	4.90676e-05	-0.690867	0.0553967	0.210901	2.09609	0.000332835	0.00143155	semaphorin 6D
ENSNVIG00000020658	SEMA5A	5.33241	0.792315	3.20567	0.384625	0.621756	0.625308	2.08184	1.62979	1.65939	-2.41552	7.27284e-05	0.000480173	-0.831289	0.105179	0.318704	1.64395	4.35909e-06	3.5302e-05	semaphorin 5A
ENSNVIG00000001920	SEMA3D	1.94536	0.104771	0.993096	0.0553217	0.0566383	0	0.643679	0.922277	0.83536	-4.64976	6.91967e-05	0.000459744	-0.37862	0.59884	0.818052	4.32861	1.00862e-06	1.02328e-05	semaphorin 3D
ENSNVIG00000021832	SELL	1.77255	0.138171	0.327422	4.30451	0.746941	3.96327	3.88841	1.77994	4.82635	2.10847	0.0191295	0.0485485	2.20465	0.00331049	0.0284719	0.143769	0.820846	0.875742	selectin L
ENSNVIG00000011156	SELENOW	110.836	164.78	188.461	864.222	933.693	1066.63	421.114	545.243	501.503	2.72049	1.78845e-23	3.00745e-20	1.61532	4.94515e-11	5.22832e-09	-1.04151	8.43241e-07	8.835e-06	selenoprotein W
ENSNVIG00000001429	SELENOM	321.639	304.453	368.921	598.127	632.346	1681.91	187.268	223.913	244.653	1.64484	6.40554e-05	0.000429831	-0.643945	0.00118129	0.0130547	-2.23303	1.02714e-07	1.49116e-06	selenoprotein M
ENSNVIG00000011344	SELENOI	1.99181	1.09258	1.42664	0.247249	0.101253	0.0526716	1.70752	1.97048	1.24449	-3.38166	9.09475e-06	8.32992e-05	0.0807916	0.849266	0.943192	3.52773	7.69089e-07	8.2104e-06	selenoprotein I
ENSNVIG00000013452	SEL1L	11.1557	8.66925	10.2353	3.11155	2.90333	1.4264	25.7815	20.3179	11.7721	-1.91739	1.31967e-08	3.34209e-07	0.901977	0.00193599	0.0189956	2.88633	1.83659e-13	1.37679e-11	SEL1L adaptor subunit of ERAD E3 ubiquitin ligase
ENSNVIG00000020142	SECISBP2L	3.97515	3.32371	4.4595	0.8347	0.9203	0.558527	3.9683	4.77771	2.73933	-2.24794	6.84279e-14	1.03665e-11	-0.0804972	0.758107	0.902004	2.23635	1.13864e-11	5.1376e-10	SECIS binding protein 2 like
ENSNVIG00000016430	SEC24A	2.08444	1.7172	1.82089	0.440029	0.368592	0.340872	2.59745	2.97661	2.15729	-2.19283	2.07572e-09	7.18217e-08	0.414235	0.114495	0.337208	2.67213	1.51888e-14	1.48745e-12	SEC24 homolog A, COPII coat complex component
ENSNVIG00000001924	SEC14L4	0.855942	0.202832	0.205992	0.856805	1.64474	1.36894	1.16574	1.82904	3.11893	1.71385	0.0176802	0.0454741	2.23961	0.000771959	0.00928081	0.584976	0.256341	0.370147	SEC14 like lipid binding 4
ENSNVIG00000009392	SDK2	0.383815	0.183168	0.641455	0.040021	0.153651	0.0319714	0.0826159	0.146458	0.115109	-2.31895	0.00180308	0.00686763	-1.8575	0.00104534	0.0118036	0.531756	0.498023	0.613815	sidekick cell adhesion molecule 2
ENSNVIG00000021654	SDF2L1	5.25526	2.93076	1.41503	11.1117	5.61016	22.6986	12.9687	5.38468	18.6066	2.13307	0.000251832	0.00134013	1.91486	0.000195698	0.00304441	-0.174021	0.757542	0.828356	stromal cell derived factor 2 like 1
ENSNVIG00000021824	SCUBE1	3.70023	0.305616	1.11454	0.374093	0.225292	0.0703177	0.462521	0.715819	0.72786	-2.83077	0.000739171	0.00326995	-1.46106	0.0284239	0.136361	1.4312	0.0194111	0.0450005	signal peptide, CUB domain and EGF like domain containing 1
ENSNVIG00000011369	SCRN1	3.88692	0.922268	2.35671	0.754038	0.337743	0.301187	1.09667	1.45636	0.982721	-2.26138	0.000660189	0.00296917	-1.06129	0.0427476	0.17797	1.2639	0.025831	0.0572887	secernin 1
ENSNVIG00000004617	SCN8A	0.288782	0.38018	0.227526	0.0430168	0.0440406	0	0.306764	0.288606	0.108259	-3.25531	3.93127e-05	0.000285945	-0.400833	0.44107	0.710464	2.92836	0.000733445	0.00280307	sodium voltage-gated channel alpha subunit 8
ENSNVIG00000004718	SCN7A	0.612284	0.106205	0.613971	0.077648	0.0662466	0	0.359437	0.578834	0.381524	-3.10235	0.000832865	0.00361431	-0.0568862	0.923194	0.972164	3.10973	1.11923e-05	7.95722e-05	sodium voltage-gated channel alpha subunit 7
ENSNVIG00000005248	SCN5A	0.576737	0.36177	0.483073	0.0955123	0.0434602	0.0678235	0.246957	0.0863036	0.137356	-2.68285	1.51696e-06	1.79389e-05	-1.62642	0.000985304	0.0112561	1.11158	0.119152	0.201868	sodium voltage-gated channel alpha subunit 5
ENSNVIG00000005078	SCN4B	20.4562	38.238	35.7905	37.5965	30.2293	4.65182	158.999	124.923	112.504	-0.288916	0.629666	0.731702	2.02432	1.09689e-12	1.62565e-10	2.38239	3.21768e-05	0.000195461	sodium voltage-gated channel beta subunit 4
ENSNVIG00000023666	SCN4A	9.03418	9.84957	10.9318	7.48067	11.6947	2.94692	38.1938	34.4538	27.4413	-0.333528	0.450516	0.578179	1.70332	2.71578e-16	7.64056e-14	2.1057	1.75782e-06	1.63094e-05	sodium voltage-gated channel alpha subunit 4
ENSNVIG00000005836	SCN3A	0.721955	0.386969	0.572261	0.0645253	0.0660609	0.0114549	0.548946	0.437281	0.278381	-3.45711	6.10276e-08	1.20592e-06	-0.452894	0.269703	0.557023	3.07008	2.38601e-06	2.112e-05	sodium voltage-gated channel alpha subunit 3
ENSNVIG00000004786	SCN1A	0	0	0	0	0	0	0.055983	0.0519852	0.0229825				5.07953	0.00672448	0.0486572	4.35761	0.0151923	0.0366602	sodium voltage-gated channel alpha subunit 1
ENSNVIG00000004999	SCN11A	0.117867	0.155172	0.0472769	0.135193	0.176158	0.052364	0.452063	0.599686	0.335817	0.280389	0.724276	0.807459	2.06352	0.000170762	0.00272546	1.85201	0.000806846	0.00304785	sodium voltage-gated channel alpha subunit 11
ENSNVIG00000010090	SCGB3A2	0	0.14758	0.14988	0.935115	2.39342	7.47031	0	0.380231	0	5.27227	0.00015427	0.000905483	0.259298	0.934603	1	-4.97785	0.000407952	0.00169671	secretoglobin family 3A member 2
ENSNVIG00000021208	SCGB1A1	9.9721	10.8904	17.1205	10.1618	13.7908	31.7163	4.0801	0.960909	5.60755	0.645871	0.193105	0.305796	-1.85946	0.000913402	0.0105582	-2.46194	0.00012857	0.00063905	secretoglobin family 1A member 1
ENSNVIG00000017877	SCAPER	1.16625	0.606885	0.8692	0.221851	0.201894	0.0787686	0.943696	0.661524	0.602639	-2.29108	0.000159254	0.000928256	-0.297825	0.49069	0.747788	2.05512	0.000402849	0.00167981	S-phase cyclin A associated protein in the ER
ENSNVIG00000002476	SCAMP1	4.58781	3.31193	4.38346	0.880037	0.485144	0.576846	4.85292	5.20237	4.50255	-2.56308	4.02042e-11	2.51328e-09	0.202371	0.423978	0.699077	2.82826	4.50022e-16	6.6298e-14	secretory carrier membrane protein 1
ENSNVIG00000006238	SCAF11	5.17922	5.46905	5.05086	1.85832	1.84895	1.35212	8.10453	7.5136	6.05064	-1.5376	9.363e-10	3.65683e-08	0.420909	0.042044	0.175879	2.0232	1.79571e-15	2.22065e-13	SR-related CTD associated factor 11
ENSNVIG00000021140	SBNO1	3.47263	2.71937	2.90183	0.795989	0.910807	0.265992	4.86214	5.10241	3.24335	-2.10567	1.23962e-06	1.51383e-05	0.493475	0.0552428	0.210557	2.66884	7.9533e-10	2.15937e-08	strawberry notch homolog 1
ENSNVIG00000012408	SBK2	4.03946	12.0435	1.0325	28.1833	46.8641	8.97288	21.3885	33.6992	51.5316	2.38784	0.0244567	0.0592002	2.5907	0.00634716	0.0464945	0.272246	0.612675	0.714038	SH3 domain binding kinase family member 2
ENSNVIG00000023702	SAS6	0.639593	0.884122	0.513085	0.0500186	0.0256045	0.0532775	0.788485	0.528795	0.809233	-3.8904	5.15698e-06	5.13498e-05	0.0234349	0.958115	0.984394	3.97183	1.17739e-06	1.1604e-05	SAS-6 centriolar assembly protein
ENSNVIG00000000995	SAP25	1.16225	0.642639	0.74589	3.27212	1.71222	9.37162	1.09166	0.532196	2.35282	2.5874	6.61099e-05	0.000441854	0.614685	0.35995	0.645227	-1.93067	0.00641875	0.0175937	Sin3A associated protein 25
ENSNVIG00000008018	SAMD8	1.47401	1.19748	1.85227	0.612846	0.627431	0.34193	3.54886	3.13269	1.67873	-1.41638	0.00170461	0.00654593	0.841071	0.0231749	0.118	2.32416	2.4408e-07	3.1162e-06	sterile alpha motif domain containing 8
ENSNVIG00000018824	SAMD10	3.25762	4.45657	3.24692	4.57337	4.17943	7.58491	1.45155	1.22309	1.32422	0.669123	0.0507368	0.106702	-1.49717	8.81732e-07	3.2026e-05	-2.10834	8.84404e-10	2.37082e-08	sterile alpha motif domain containing 10
ENSNVIG00000014256	SACS	1.55865	2.29341	1.58238	0.497961	0.669406	0.359753	2.79212	3.49671	1.59414	-1.73585	1.71677e-07	2.88692e-06	0.485854	0.118781	0.345659	2.29346	8.00391e-10	2.16964e-08	sacsin molecular chaperone
ENSNVIG00000006047	S38A1	3.25487	1.66729	2.03683	0.497603	0.235129	0.0815421	1.60905	1.12061	1.10093	-2.98959	1.20943e-06	1.47911e-05	-0.899182	0.0245789	0.12302	2.15303	0.000553251	0.00221118	solute carrier family 38 member 1
ENSNVIG00000022737	S35B4	3.00905	1.38864	2.3942	0.358094	0.680859	0.926318	3.26408	3.16173	2.35417	-1.69483	0.00208047	0.00774522	0.328809	0.396335	0.675161	2.086	7.08802e-06	5.34425e-05	solute carrier family 35 member B4
ENSNVIG00000018953	S23A2	1.75557	0.933367	1.02916	0.366112	0.403658	0.359968	2.43115	1.99252	1.40739	-1.62096	7.28366e-05	0.00048051	0.608185	0.0782111	0.265269	2.29138	1.06265e-10	3.73515e-09	solute carrier family 23 member 2
ENSNVIG00000015934	S1PR3	3.81438	1.41233	2.20667	0.344192	1.17461	0.0611028	1.07654	0.886369	1.11371	-2.12957	0.00729136	0.0220128	-1.30761	0.00730221	0.0516884	0.886912	0.278203	0.394687	sphingosine-1-phosphate receptor 3
ENSNVIG00000014893	S10A5	0.459267	0.498814	0.230267	0.359165	0.58834	3.13704	0.161766	0.17525	0.154954	1.8724	0.0387875	0.0858562	-1.31793	0.19505	0.46598	-3.13813	0.00146601	0.00507606	S100 calcium binding protein A5
ENSNVIG00000006501	S100P	47.9092	4.03816	25.998	40.8937	29.1197	299.918	12.0902	11.9833	38.6859	2.34653	0.0601092	0.122387	-0.339383	0.737659	0.891718	-2.64775	0.0178234	0.041992	S100 calcium binding protein P
ENSNVIG00000014942	S100A2	3.66917	0.696697	0.990575	4.08342	3.72864	12.2255	2.15396	1.077	2.85682	2.00202	0.00506011	0.0163573	0.158985	0.824802	0.931383	-1.79633	0.00267736	0.00843112	S100 calcium binding protein A2
ENSNVIG00000014810	RYR2	0.0475661	0.033152	0.0336686	0.00437629	0.00448044	0	0.0197106	0.0854142	0.0409081	-3.57639	0.00771933	0.023077	0.295461	0.685993	0.865916	3.94893	0.00331028	0.0100543	ryanodine receptor 2
ENSNVIG00000003144	RUNX1T1	1.25368	0.66453	1.54827	0.268328	0.0633955	0.0879416	1.14656	0.805704	1.09828	-2.94385	4.41541e-06	4.49452e-05	-0.220172	0.58508	0.810543	2.78104	1.44971e-06	1.37906e-05	RUNX1 partner transcriptional co-repressor 1
ENSNVIG00000002895	RUNDC3B	0.058283	0.0287735	0.0584436	0.0455795	0.0466643	0	0.136859	0.444798	0.688253	-0.549048	0.788818	1	3.08738	0.00574274	0.0430621	3.69378	0.00758831	0.0202842	RUN domain containing 3B
ENSNVIG00000013083	RUFY2	3.03462	1.83644	2.30677	0.842098	0.470257	0.326168	2.87331	2.70814	2.14681	-2.03044	3.41241e-05	0.000253656	0.0645044	0.844825	0.941011	2.1585	1.2892e-06	1.25743e-05	RUN and FYVE domain containing 2
ENSNVIG00000012147	RUBCN	2.23976	1.10574	1.61426	0.262736	0.381068	0.0233212	1.28196	1.26418	1.10204	-2.79005	1.86065e-05	0.000152405	-0.483786	0.168408	0.428676	2.37358	0.000119708	0.000602345	rubicon autophagy regulator
ENSNVIG00000020279	RTL9	0.906333	0.0100549	0.25529	0.0637112	0.0163068	0	0	0.0388588	0.0229058	-3.75964	0.00594298	0.018652	-4.29905	0.000600029	0.00759716	-0.455619	0.806364	0.865359	retrotransposon Gag like 9
ENSNVIG00000011675	RTKN2	0.136726	0.224999	0.228505	0	0	0.0379639	0.0535095	0.0579696	0.0512563	-3.80971	0.0194636	0.049261	-1.90525	0.082538	0.274065	1.96848	0.34079	1	rhotekin 2
ENSNVIG00000004248	RSBN1	1.92189	1.34862	1.57569	0.529357	0.348399	0.322198	2.18551	2.55218	1.64488	-1.91544	1.24186e-06	1.51546e-05	0.351766	0.233021	0.513804	2.33322	6.4636e-10	1.82207e-08	round spermatid basic protein 1
ENSNVIG00000015718	RSAD2	7.76904	4.92594	2.94052	0.178697	0.121966	0.0634465	2.23567	1.98605	80.9499	-5.31717	3.68414e-12	3.31297e-10	2.42229		1	7.79353		1	radical S-adenosyl methionine domain containing 2
ENSNVIG00000014985	RRM2	9.23163	6.04177	5.56843	0.995791	1.9257	3.71234	1.2043	0.224946	1.63094	-1.55693	0.00143685	0.00568252	-2.78981	7.46138e-08	3.76448e-06	-1.19335	0.0966038	0.16981	ribonucleotide reductase regulatory subunit M2
ENSNVIG00000019201	RREB1	5.35745	3.95932	4.7753	1.0834	1.15252	0.549949	5.1401	3.31772	4.54023	-2.24098	2.69148e-11	1.76796e-09	-0.153937	0.53562	0.776621	2.14798	3.88172e-10	1.17018e-08	ras responsive element binding protein 1
ENSNVIG00000010800	RRAD	36.933	36.8219	44.2523	132.63	130.456	246.643	135.475	122.106	100.68	2.20609	3.75675e-12	3.34251e-10	1.55891	5.17594e-14	9.44126e-12	-0.588494	0.0680918	0.127725	RRAD, Ras related glycolysis inhibitor and calcium channel regulator
ENSNVIG00000015611	RPS6KL1	0.328557	0.149727	0.430836	0.237179	0.445177	0.54737	0.0593469	0.0642936	0.113696	0.531883	0.479908	0.604958	-1.96771	0.0490071	0.195028	-2.44104	0.00598335	0.0166048	ribosomal protein S6 kinase like 1
ENSNVIG00000001453	RPS6KA3	14.2692	14.8899	13.0699	4.09454	3.80821	1.47425	20.8442	21.8312	10.6778	-2.0747	6.53925e-08	1.27717e-06	0.289935	0.310794	0.599381	2.43603	1.9278e-08	3.55783e-07	ribosomal protein S6 kinase A3
ENSNVIG00000020157	RPS21	145.293	224.174	307.152	422.405	396.419	1100.55	129.98	140.604	183.69	1.59838	0.000390829	0.00192057	-0.617295	0.0397508	0.169387	-2.16102	3.11686e-07	3.85163e-06	ribosomal protein S21
ENSNVIG00000020389	RORA	5.72012	2.18627	4.97264	1.15441	0.554009	0.653239	4.25161	6.74762	5.03236	-2.34848	1.90817e-06	2.16225e-05	0.272544	0.46343	0.727481	2.68584	1.01062e-11	4.64009e-10	RAR related orphan receptor A
ENSNVIG00000014361	ROCK2	8.25623	8.84364	8.65029	0.876544	1.16983	0.383465	17.6129	14.5112	8.63257	-3.30761	3.34793e-18	1.65585e-15	0.617693	0.0250418	0.124751	3.9939	9.13079e-21	4.18091e-18	Rho associated coiled-coil containing protein kinase 2
ENSNVIG00000017449	ROCK1	4.32916	3.16028	4.14564	0.770176	0.952777	0.22218	4.66125	4.08418	3.04587	-2.4811	1.013e-07	1.85764e-06	-0.0232608	0.92814	0.973783	2.52585	5.55355e-08	8.73673e-07	Rho associated coiled-coil containing protein kinase 1
ENSNVIG00000021550	ROBO2	1.2711	0.176636	0.5004	0.0589066	0.0904627	0	0.210039	0.263474	0.211784	-3.59521	0.000111886	0.0006907	-1.54564	0.0156037	0.0902395	2.11469	0.0105449	0.0268751	roundabout guidance receptor 2
ENSNVIG00000021649	ROBO1	1.23351	0.652986	0.961212	0.30218	0.237978	0.0866566	0.654328	0.548191	0.685275	-2.08242	4.02684e-05	0.000291619	-0.630036	0.067152	0.23957	1.51408	0.00145098	0.00503121	roundabout guidance receptor 1
ENSNVIG00000019775	RO60	2.96578	1.78246	2.24986	0.403366	0.165186	0.0429647	1.90758	2.16499	1.59522	-3.40741	9.12501e-08	1.69554e-06	-0.348193	0.318806	0.607632	3.12566	4.068e-07	4.83311e-06	Ro60, Y RNA binding protein
ENSNVIG00000016353	RNF38	5.05665	3.40512	5.25092	1.4395	1.55846	0.246736	7.07962	6.33761	4.00942	-1.98088	0.000311146	0.00159432	0.302716	0.295313	0.583153	2.35387	1.9095e-05	0.000125099	ring finger protein 38
ENSNVIG00000019128	RNF24	1.21629	0.772028	1.74235	0.135884	0.139118	0	2.14205	1.54706	1.17249	-3.64697	0.00709493	0.0215436	0.341029	0.6055	0.822549	4.04953	0.00127115	0.00448103	ring finger protein 24
ENSNVIG00000014968	RNF213	11.6237	11.6851	4.79294	1.73324	0.897937	0.467104	4.69641	3.50513	26.8928	-3.08751	3.97744e-10	1.80321e-08	0.290315	0.767191	0.906635	3.43096	0.000606524	0.00238693	ring finger protein 213
ENSNVIG00000007687	RNF168	3.13026	2.67165	2.58028	0.705352	0.892053	0.574529	3.58176	3.54289	2.89393	-1.8506	4.01608e-06	4.1356e-05	0.213524	0.455821	0.722828	2.12824	1.23532e-08	2.43642e-07	ring finger protein 168
ENSNVIG00000019611	RNF150	1.96765	1.00274	1.36842	0.446742	0.101639	0.052872	1.90032	1.41284	2.21292	-2.7434	0.000424738	0.00205596	0.31457	0.466166	0.72889	3.11455	7.70458e-06	5.77827e-05	ring finger protein 150
ENSNVIG00000024912	RNF144B	4.25907	2.17196	4.6932	0.658831	0.299782	0.0779729	6.04459	9.70357	6.21116	-3.31533	1.1774e-06	1.44731e-05	0.935153	0.0129756	0.0786927	4.31626	6.33831e-14	5.39617e-12	ring finger protein 144B
ENSNVIG00000000316	RNF111	2.4927	1.8242	2.70542	0.710954	0.446116	0.146569	3.28818	2.76028	2.40764	-2.32889	4.77638e-06	4.80955e-05	0.226732	0.424626	0.699659	2.62056	3.96107e-08	6.61168e-07	ring finger protein 111
ENSNVIG00000015582	RNASEH2C	20.3483	19.3472	23.8471	61.1641	55.3789	123.881	29.1997	36.3201	34.845	2.01482	2.52797e-08	5.66804e-07	0.615767	0.00680785	0.0492176	-1.34047	0.00020217	0.000935838	ribonuclease H2 subunit C
ENSNVIG00000010556	RN141	4.66289	2.51424	4.47678	1.18966	1.48275	0.991697	6.9889	6.14129	5.57885	-1.57058	0.000237613	0.00127699	0.642868	0.0439712	0.181697	2.27541	8.8342e-12	4.14596e-10	ring finger protein 141
ENSNVIG00000019629	RN125	1.09961	1.20941	1.47949	0.370098	0.111443	0.185511	1.16029	0.548834	0.688778	-2.40772	3.56772e-06	3.75114e-05	-0.69716	0.0799327	0.268856	1.76918	0.00266978	0.00841203	ring finger protein 125
ENSNVIG00000024797	RLIM	4.13018	2.7406	4.0525	0.659884	0.640031	0.554903	3.38922	4.18011	2.34747	-2.46026	2.64881e-10	1.28364e-08	-0.18608	0.56107	0.794235	2.3411	3.97052e-09	8.98112e-08	ring finger protein, LIM domain interacting
ENSNVIG00000021238	RIT2	0	0	0	0.728763	0.83937	0.679214	0.547052	0.444488	0.982532	6.22851	6.34254e-05	0.000426113	5.91052	0.000268012	0.00398632	-0.256627	0.717974	0.797739	Ras like without CAAX 2
ENSNVIG00000007317	RIPOR3	0.353402	0.15993	0.265782	0.161218	0.117896	0.196254	1.00274	0.955209	1.44077	-0.617138	0.392434	0.523619	2.08944	8.05753e-06	0.000212973	2.76535	7.29705e-08	1.11075e-06	RIPOR family member 3
ENSNVIG00000007011	RIPOR2	3.76505	3.18811	2.64041	0.726785	1.04935	0.416843	2.37811	3.10676	1.51418	-2.03061	2.18117e-07	3.55757e-06	-0.503848	0.108015	0.324926	1.59876	0.00024548	0.00110258	RHO family interacting cell polarization regulator 2
ENSNVIG00000005386	RIPK4	0.047919	0.0236569	0.0360383	0.112423	0.0767326	0.139706	0	0	0	1.7071	0.0954055	0.17662	-3.81541	0.102424	1	-5.46362	0.000772761	0.00293282	receptor interacting serine/threonine kinase 4
ENSNVIG00000008140	RIMKLB	2.42946	2.99228	2.38592	0.470085	0.360954	0.667617	0.499904	1.08314	0.53519	-2.29026	1.97612e-07	3.26749e-06	-1.93941	3.181e-06	9.62893e-05	0.419699	0.477175	0.595398	ribosomal modification protein rimK like family member B
ENSNVIG00000012475	RIFK	9.41488	5.25636	7.16712	3.08389	2.84156	0.739084	10.8803	12.5395	11.1428	-1.61225	0.00193684	0.00728144	0.620578	0.0321164	0.147734	2.29965	4.3671e-07	5.11237e-06	riboflavin kinase
ENSNVIG00000005375	RIF1	1.67284	1.11238	1.56334	0.34708	0.28245	0.0568759	1.34945	1.46917	1.19664	-2.56341	1.13287e-06	1.40386e-05	-0.157973	0.542731	0.781064	2.47402	1.05339e-06	1.05726e-05	replication timing regulatory factor 1
ENSNVIG00000000960	RICTOR	1.51329	1.42972	1.72574	0.241331	0.190057	0.138414	1.99969	3.32882	1.56176	-2.93551	5.74896e-17	2.19715e-14	0.510874	0.0950957	0.300723	3.51918	2.06156e-17	4.36587e-15	RPTOR independent companion of MTOR complex 2
ENSNVIG00000006814	RIC1	3.59244	2.87601	3.13502	1.39712	1.58585	0.922005	5.335	6.90351	4.49886	-1.20072	9.53144e-05	0.000603467	0.75528	0.00168715	0.017181	2.02455	7.91871e-11	2.87278e-09	RIC1 homolog, RAB6A GEF complex partner 1
ENSNVIG00000004852	RHINO	1.66122	1.20606	1.10237	0.687778	0.234715	1.26168	0.286826	0.155367	0.219799	-0.769997	0.202587	0.317286	-2.61738	1.79708e-06	5.92966e-05	-1.79732	0.0165849	0.0395054	RAD9-HUS1-RAD1 interacting nuclear orphan 1
ENSNVIG00000004895	RHBT3	9.70467	5.34512	9.59902	2.06515	1.6562	0.769895	8.50038	7.97732	5.09831	-2.35732	3.25329e-08	7.05902e-07	-0.234728	0.455862	0.722828	2.18943	6.58379e-08	1.01218e-06	Rho related BTB domain containing 3
ENSNVIG00000018241	RGSL1	0.673022	2.19803	0.843597	0.384625	0.186527	0.0431247	0.395093	0.493875	0.407569	-2.50069	0.000560558	0.00259625	-1.57018	0.00210793	0.0201785	1.00074	0.146881	0.238244	regulator of G protein signaling like 1
ENSNVIG00000003730	RGS20	0.614648	2.05407	1.42233	0.221851	0.529973	0.472611	0.277558	0.300693	0.26587	-1.65008	0.0308962	0.0715634	-2.32629	0.00177745	0.0178379	-0.612778	0.485101	0.602037	regulator of G protein signaling 20
ENSNVIG00000008185	RGS17	0.756094	0.401986	0.699857	0.0909683	0	0	0.204858	0	0.392465	-4.10914	0.00904649	0.0263284	-1.64609	0.135923	0.374699	2.49933	0.267509	0.382685	regulator of G protein signaling 17
ENSNVIG00000011973	RGL1	10.8229	3.4439	6.63508	2.13938	2.02602	1.36726	9.01335	9.15571	12.0374	-1.81831	4.02849e-05	0.000291619	0.495216	0.178931	0.443559	2.37339	1.24383e-16	2.24132e-14	ral guanine nucleotide dissociation stimulator like 1
ENSNVIG00000005967	RGAP1	2.52296	2.54327	2.1193	0.97103	0.676861	1.47442	0.341193	0.23522	0.356537	-1.10964	0.00267879	0.00955186	-2.98	2.01709e-17	6.43879e-15	-1.81664	9.9811e-05	0.000516608	Rac GTPase activating protein 1
ENSNVIG00000001344	RFX7	2.15823	3.2687	2.42095	0.557839	0.717555	0.533242	4.24115	6.39763	2.057	-2.02251	1.20251e-09	4.55614e-08	0.639871	0.0894948	0.288564	2.73577	4.27631e-10	1.27104e-08	regulatory factor X7
ENSNVIG00000004877	RFIP2	1.81433	0.956043	1.81934	0.338178	0.120427	0.140952	1.45691	1.79358	1.30042	-2.83638	2.70788e-08	6.00735e-07	-0.0558798	0.865001	0.949864	2.84502	2.71097e-10	8.42738e-09	RAB11 family interacting protein 2
ENSNVIG00000005635	REV3L	4.39248	4.34593	3.55267	0.932987	0.904537	0.338787	4.91309	3.22461	4.11159	-2.40104	5.8727e-10	2.50648e-08	-0.0442019	0.853388	0.944989	2.41966	7.63617e-10	2.08733e-08	REV3 like, DNA directed polymerase zeta catalytic subunit
ENSNVIG00000015511	RETNB	0.505473	0.124772	0	0.395299	2.63059	14.7369	0.148367	0.160734	0.852719	4.91444	0.000129012	0.000777588	0.863076	0.629968	1	-4.00677	0.000674804	0.00260957	resistin like beta
ENSNVIG00000020761	REPS2	0.483678	0.207639	0.295224	0.0328917	0.0336745	0.0700695	0.0987618	0.160491	0.331111	-2.76268	0.0109306	0.0306552	-0.771335	0.33086	0.619438	2.04498	0.082185	0.148568	RALBP1 associated Eps domain containing 2
ENSNVIG00000013898	RELCH	1.43798	1.04836	1.32458	0.339982	0.281136	0.0974974	1.66868	1.36115	0.893235	-2.30576	6.56853e-07	8.91496e-06	-0.00118394	0.997047	0.999187	2.3716	8.41704e-07	8.82982e-06	RAB11 binding and LisH domain, coiled-coil and HEAT repeat containing
ENSNVIG00000012402	REL	1.21483	0.761215	0.983916	0.0365402	0.0748197	0.0778419	1.61832	1.21834	0.68313	-3.87732	4.60727e-06	4.67567e-05	0.206786	0.657385	0.850929	4.14689	8.88617e-07	9.22353e-06	REL proto-oncogene, NF-kB subunit
ENSNVIG00000024166	RECQL4	3.20781	2.3696	1.69172	1.3751	1.33173	3.89925	0.404522	0.468464	0.935318	-0.043082	0.929054	0.952563	-2.04131	5.89009e-07	2.21758e-05	-1.94869	0.000308582	0.00133982	RecQ like helicase 4
ENSNVIG00000016655	RECK	2.57417	0.706015	2.25143	0.469722	0.480901	0.14295	1.44398	1.30968	1.3671	-2.23655	0.00027297	0.00143317	-0.46178	0.300923	0.588523	1.83629	7.751e-05	0.000413338	reversion inducing cysteine rich protein with kazal motifs
ENSNVIG00000006381	RDX	24.9043	15.805	25.0295	5.17793	5.84332	1.47283	34.7167	34.4045	24.7085	-2.29739	8.64192e-07	1.12218e-05	0.470653	0.0644035	0.23323	2.83721	3.32647e-10	1.01361e-08	radixin
ENSNVIG00000009957	RCOR1	2.12725	2.57116	2.53767	0.172096	1.40953	0.488822	3.1435	4.01199	3.67111	-1.70752	0.00974717	0.0280761	0.535883	0.0953072	0.301194	2.31087	0.000149599	0.000726222	REST corepressor 1
ENSNVIG00000013791	RCN3	93.1685	39.2203	98.7626	72.9989	86.3587	246.456	21.9499	15.9462	31.8105	0.909645	0.0727836	0.142417	-1.76292	1.72407e-06	5.72356e-05	-2.62475	6.47534e-08	9.9977e-07	reticulocalbin 3
ENSNVIG00000011679	RCBTB1	6.53219	6.47549	5.24015	1.43036	1.17152	0.69648	3.98806	3.29021	8.28676	-2.36944	8.63489e-11	4.88134e-09	-0.264402	0.475582	0.736054	2.16381	4.61341e-06	3.68681e-05	RCC1 and BTB domain containing protein 1
ENSNVIG00000023123	RCAN3	2.85819	1.89682	2.13781	0.366429	0.562724	0.234182	2.83315	2.8905	1.52819	-2.46632	4.5623e-07	6.60806e-06	0.0274217	0.939795	0.978648	2.56164	3.4687e-07	4.19505e-06	RCAN family member 3
ENSNVIG00000003205	RC3H2	2.25756	1.11452	2.36956	0.247499	0.304067	0.017575	2.7992	2.64339	1.75591	-3.23088	4.6676e-07	6.73159e-06	0.284084	0.41482	0.690604	3.58318	5.27875e-10	1.52355e-08	ring finger and CCCH-type domains 2
ENSNVIG00000014438	RC3H1	2.92073	1.3518	2.73556	0.190343	0.0649577	0.118268	2.95291	2.82496	1.8591	-4.12982	4.00755e-15	8.42387e-13	0.0820009	0.811624	0.926206	4.27426	3.83567e-20	1.44409e-17	ring finger and CCCH-type domains 1
ENSNVIG00000010998	RBMS3	1.69019	0.606851	1.07854	0.28839	0.147627	0.204787	0.82985	1.17264	0.794907	-2.29751	0.00167926	0.00646184	-0.315294	0.552126	0.788143	2.04642	0.00200536	0.00662392	RNA binding motif single stranded interacting protein 3
ENSNVIG00000006604	RBM47	1.90193	0.023184	0.164817	0.257078	0.0751988	0.156473	0.606501	1.25438	2.16541	-1.99411	0.109774	0.197366	0.917298	0.532763	0.775187	2.96549	4.30749e-05	0.000249581	RNA binding motif protein 47
ENSNVIG00000010756	RBM27	2.74861	1.52948	2.52888	0.679574	0.741121	0.676642	3.83705	3.62825	2.67694	-1.60104	4.34625e-06	4.43487e-05	0.533421	0.0703981	0.247306	2.1975	2.60409e-14	2.43748e-12	RNA binding motif protein 27
ENSNVIG00000021476	RBM11	0.459302	0.531691	0.444687	0.0495437	0.253614	0.237472	0.0185952	0.141016	0.195934	-1.31748	0.0559663	0.115604	-2.05592	0.00500349	0.0386293	-0.680107	0.504839	0.619646	RNA binding motif protein 11
ENSNVIG00000017591	RBL2	4.672	3.13025	4.55618	2.04767	1.97308	1.04777	8.74037	9.58319	6.51021	-1.18796	0.000876071	0.00377647	0.962836	0.000192996	0.00301936	2.21814	1.75811e-11	7.46513e-10	RB transcriptional corepressor like 2
ENSNVIG00000005690	RBAK	2.01064	1.77527	1.76416	0.544292	0.433413	0.161043	1.56621	2.16398	1.67421	-2.18343	7.61368e-06	7.16862e-05	-0.0848099	0.782899	0.914296	2.16706	6.64161e-06	5.05718e-05	RB associated KRAB zinc finger
ENSNVIG00000011152	RB1	2.04154	1.46735	2.24285	0.704366	0.528828	0.0750258	3.26055	2.84496	2.0259	-2.03614	0.000762667	0.00335821	0.456683	0.142917	0.386364	2.56122	8.71651e-06	6.42904e-05	RB transcriptional corepressor 1
ENSNVIG00000010354	RAVER2	1.56941	1.77096	2.20732	0.446305	0.587477	0.203736	0.957207	0.80367	0.527218	-2.06449	2.47488e-05	0.000193492	-1.3237	0.000757772	0.00915448	0.808762	0.151387	0.243872	ribonucleoprotein, PTB binding 2
ENSNVIG00000001234	RASSF8	3.10903	1.89079	3.20796	0.493323	0.721519	0.825729	5.81926	6.41894	3.19251	-1.91302	9.05792e-06	8.30523e-05	0.865036	0.013809	0.0825883	2.84332	1.24835e-11	5.54311e-10	Ras association domain family member 8
ENSNVIG00000005289	RASN	8.97843	5.42159	7.03141	1.56678	1.06938	1.298	6.57752	5.42692	4.84016	-2.34846	7.75137e-10	3.14089e-08	-0.387727	0.192879	0.463261	2.0216	1.00765e-08	2.05763e-07	NRAS proto-oncogene, GTPase
ENSNVIG00000001175	RASK	3.9213	1.5636	3.83758	0.560245	0.754708	0.439708	5.35651	6.69022	4.41008	-2.30972	1.87971e-06	2.13641e-05	0.776785	0.0330255	0.150415	3.15216	2.19879e-18	5.8206e-16	KRAS proto-oncogene, GTPase
ENSNVIG00000016064	RASGRP1	0.667786	0.260271	0.475787	0.27486	0.0562803	0.0878304	0.825304	0.514105	0.612678	-1.64239	0.0436024	0.0944139	0.440672	0.406203	0.683899	2.13974	0.00206754	0.00679105	RAS guanyl releasing protein 1
ENSNVIG00000000915	RASGRF2	0.269376	0.368272	0.820745	0.0648192	0.298628	0.0517818	1.43538	1.81859	0.710775	-1.71206	0.0299304	0.0697491	1.3925	0.00498179	0.0385155	3.17854	1.34617e-06	1.30176e-05	Ras protein specific guanine nucleotide releasing factor 2
ENSNVIG00000007540	RASAL2	2.82886	2.08157	2.38366	0.588819	0.447818	0.232953	3.71281	2.76361	3.4476	-2.4225	1.002e-09	3.8771e-08	0.405929	0.112733	0.334212	2.88921	5.45807e-15	6.11901e-13	RAS protein activator like 2
ENSNVIG00000013822	RASA2	0.988738	1.11025	0.894261	0.166775	0.077611	0.113044	1.1381	0.949384	0.872144	-2.96884	1.07676e-09	4.15196e-08	-0.0593685	0.84497	0.941011	2.97127	2.84675e-10	8.76902e-09	RAS p21 protein activator 2
ENSNVIG00000006475	RAPH1	2.40032	1.09547	1.34788	0.266971	0.222076	0.0710912	2.12929	1.73686	1.24777	-3.0088	3.1411e-08	6.86875e-07	0.0380966	0.917917	0.970991	3.11033	1.08281e-10	3.79027e-09	Ras association (RalGDS/AF-6) and pleckstrin homology domains 1
ENSNVIG00000018626	RAPGEF6	1.10342	0.708166	0.774525	0.147929	0.100966	0.0131306	1.40656	1.49372	0.673665	-3.19628	8.78837e-08	1.6366e-06	0.420293	0.260281	0.547511	3.68782	1.31392e-09	3.38305e-08	Rap guanine nucleotide exchange factor 6
ENSNVIG00000013339	RAPGEF5	1.41842	0.910327	1.36543	0.155296	0.454262	0	0.9659	1.51549	2.20141	-2.49574	0.00161098	0.00624343	0.303333	0.438209	0.708606	2.86672	0.000261603	0.00116388	Rap guanine nucleotide exchange factor 5
ENSNVIG00000011224	RAPGEF2	3.90511	3.19605	2.82896	0.638657	0.689521	0.074211	4.48033	3.90947	2.72196	-2.72542	2.92981e-06	3.15211e-05	0.118816	0.652302	0.848212	2.91451	7.22156e-07	7.80777e-06	Rap guanine nucleotide exchange factor 2
ENSNVIG00000016973	RAP2A	2.89259	1.59463	2.92473	0.640932	0.385992	0.361425	1.95279	2.29952	2.46697	-2.31672	2.34546e-06	2.57535e-05	-0.181675	0.605432	0.822549	2.19661	3.26375e-07	3.99816e-06	RAP2A, member of RAS oncogene family
ENSNVIG00000013445	RAP1GAP2	0.757464	0.242561	0.184756	0.0960593	0.0327818	0.034106	0.168251	0.312472	0.184191	-2.75623	0.0112193	0.0313604	-0.880355	0.261773	0.548977	1.94293	0.0658933	0.124469	RAP1 GTPase activating protein 2
ENSNVIG00000002144	RALYL	0.779467	1.582	1.60665	0.270921	0.416053	0.144286	0.66095	2.36845	0.389612	-2.15628	0.00420446	0.0140086	-0.282826	0.6863	0.866033	1.95947	0.0306267	0.0659897	RALY RNA binding protein like
ENSNVIG00000007387	RALGPS2	1.02785	0.380577	0.865041	0	0.0881733	0.122313	0.258598	0.466921	0.412848	-3.34799	0.00013697	0.000817929	-1.0408	0.0633876	0.230486	2.36857	0.00952873	0.0246542	Ral GEF with PH domain and SH3 binding motif 2
ENSNVIG00000013012	RALGAPB	3.06166	2.39558	2.94137	0.732857	0.770854	0.374263	6.63918	7.35586	4.07131	-2.06282	1.62655e-09	5.86954e-08	1.05928	7.23213e-05	0.00136727	3.19151	2.92472e-18	7.50767e-16	Ral GTPase activating protein non-catalytic beta subunit
ENSNVIG00000007727	RALGAPA2	3.05024	1.79531	2.84283	0.464312	0.534783	0.0989128	3.56382	4.03079	2.77942	-2.70749	1.81576e-07	3.03517e-06	0.388642	0.159644	0.414636	3.16607	8.78337e-11	3.13941e-09	Ral GTPase activating protein catalytic alpha subunit 2
ENSNVIG00000001947	RALGAPA1	1.60808	1.42149	1.83042	0.407864	0.156589	0.135762	2.11127	2.07304	1.19754	-2.69732	9.14964e-10	3.60329e-08	0.101581	0.721139	0.883148	2.86701	6.7935e-10	1.89614e-08	Ral GTPase activating protein catalytic alpha subunit 1
ENSNVIG00000018925	RADX	0.113407	0.239946	0.308668	0	0.0259427	0	0.209236	0.0412138	0.0546614	-4.46762	0.0036132	0.0123457	-1.15227	0.217114	0.493953	3.36917	0.058858	0.113508	RPA1 related single stranded DNA binding protein, X-linked
ENSNVIG00000001146	RAD54L2	1.56344	0.844661	1.40013	0.153795	0.425128	0.163815	1.45463	1.51335	1.52609	-2.25822	1.14933e-05	0.000101412	0.198811	0.526418	0.770683	2.52099	1.19859e-08	2.37225e-07	RAD54 like 2
ENSNVIG00000019605	RAD54L	0.40231	0.452019	0.528618	0.195282	0.133287	0.416011	0.130302	0.0882272	0.124816	-0.80334	0.185794	0.296868	-2.0459	0.000727748	0.00886272	-1.18971	0.112236	0.191994	RAD54 like
ENSNVIG00000006840	RAD21	27.0659	23.6227	31.0105	8.49275	8.18655	1.86488	24.5002	27.4774	19.3911	-2.04287	2.48395e-05	0.000194009	-0.239921	0.267894	0.555013	1.87405	0.000118748	0.000597868	RAD21 cohesin complex component
ENSNVIG00000016856	RAC3	2.81898	4.99089	4.48381	8.51413	5.75928	11.9838	2.3967	1.73098	2.29578	1.18691	0.00811292	0.02404	-0.976549	0.0499367	0.197169	-2.10569	2.83923e-06	2.4492e-05	Rac family small GTPase 3
ENSNVIG00000021843	RAB6A	12.0697	8.40234	12.4769	3.28773	3.63742	1.18614	14.1311	15.8695	11.3626	-1.92335	7.77663e-06	7.29346e-05	0.284044	0.267916	0.555013	2.27617	2.2055e-08	4.00918e-07	RAB6A, member RAS oncogene family
ENSNVIG00000018014	RAB3GAP2	2.71001	1.73613	2.01766	0.354403	0.261243	0.166097	2.43688	3.27407	1.77364	-2.94709	2.5691e-13	3.32323e-11	0.16471	0.588338	0.811965	3.18111	8.24157e-15	8.61905e-13	RAB3 GTPase activating non-catalytic protein subunit 2
ENSNVIG00000016853	RAB34	13.3411	10.6555	14.9116	13.6895	15.2059	34.6838	4.93852	3.99911	6.64191	0.804344	0.0410957	0.0899121	-1.35707	7.20402e-07	2.66919e-05	-2.10993	3.66599e-07	4.39556e-06	RAB34, member RAS oncogene family
ENSNVIG00000006544	RAB23	2.89259	1.34869	1.93371	0.628365	0.128664	0.133861	4.15085	3.88363	1.62657	-2.68488	0.00319214	0.0111022	0.600439	0.279007	0.567464	3.35076	6.96816e-05	0.000375492	RAB23, member RAS oncogene family
ENSNVIG00000011959	RAB21	12.1697	9.012	12.5693	7.23304	5.13166	2.29777	20.4322	28.4302	15.1922	-1.10571	0.00918163	0.0266848	0.876915	0.00212708	0.0203033	2.05474	1.93041e-06	1.76402e-05	RAB21, member RAS oncogene family
ENSNVIG00000004484	QSER1	1.10425	0.870994	0.960932	0.208448	0.233733	0.243174	1.68395	1.67901	1.02778	-2.00369	1.1378e-08	2.93455e-07	0.535397	0.0660927	0.237121	2.6035	8.04792e-13	5.30537e-11	glutamine and serine rich 1
ENSNVIG00000018179	QKI	28.0604	20.5065	25.9607	6.98374	5.18207	1.63789	36.1197	42.5692	26.5825	-2.3354	3.71855e-07	5.58314e-06	0.452996	0.0660295	0.237091	2.85929	5.34306e-10	1.53949e-08	QKI, KH domain containing RNA binding
ENSNVIG00000017091	Q6MZR7	5.58756	3.86501	4.11517	0.444374	0.85935	1.20961	5.22598	3.89485	2.98226	-2.34019	1.80341e-07	3.01753e-06	-0.206143	0.527585	0.771448	2.19303	2.05884e-06	1.86382e-05	MDM4 regulator of p53
ENSNVIG00000012484	Q5JXY0	48.3414	20.466	45.4098	36.2662	44.949	127.183	10.6007	9.24999	15.9229	0.965292	0.0557982	0.11537	-1.70949	1.06651e-06	3.7908e-05	-2.62555	5.22836e-08	8.32508e-07	microfibril associated protein 2
ENSNVIG00000001708	PYGO1	3.13345	1.97481	4.34543	1.30344	0.587164	0.610881	6.88822	10.3032	4.27382	-1.81941	0.000483676	0.00229371	1.13403	0.00461922	0.0365291	3.02387	4.87888e-10	1.42024e-08	pygopus family PHD finger 1
ENSNVIG00000016699	PYCR1	29.0361	12.6724	24.1857	26.1999	29.8915	93.8132	7.89002	6.45108	9.11055	1.28341	0.0113935	0.0317101	-1.52641	1.104e-06	3.89901e-05	-2.75997	8.20026e-09	1.72797e-07	pyrroline-5-carboxylate reductase 1
ENSNVIG00000012040	PXDNL	2.0984	0.920842	1.11332	0.138923	0.231122	0.184968	0.703914	0.437782	0.774167	-2.79897	6.6375e-08	1.29485e-06	-1.14099	0.00706258	0.0505309	1.71428	0.000668951	0.00259226	peroxidasin like
ENSNVIG00000014288	PWWP3B	6.46164	5.78928	5.23955	2.12112	1.34128	0.232576	6.55625	6.18952	3.11766	-2.146	0.000204638	0.00113197	-0.187119	0.551223	0.787788	2.03128	0.000962523	0.00353043	PWWP domain containing 3B
ENSNVIG00000015706	PVALEF	3.7068	3.15165	2.89101	2.89886	2.80297	1.02924	0.120892	0.261937	0.231603	-0.434828	0.452295	0.580059	-4.03631	3.55431e-06	0.000105921	-3.53308	0.000234349	0.00105989	parvalbumin like EF-hand containing
ENSNVIG00000013016	PUM2	8.79233	5.18555	8.24014	1.40992	1.06692	0.34824	10.2769	10.5353	7.43457	-2.8766	6.24704e-10	2.63945e-08	0.303616	0.259801	0.547039	3.24837	1.30756e-13	1.04003e-11	pumilio RNA binding family member 2
ENSNVIG00000019142	PTX4	0.209255	0.177096	0.269783	0.420802	0.478685	0.647427	0.0350976	0.0380231	0.134479	1.33196	0.0670993	0.133389	-1.68143	0.158074	0.412168	-2.95215	0.00173071	0.00585264	pentraxin 4
ENSNVIG00000021479	PTPRO	0.525409	0.0676661	0.103081	0.107189	0.0731597	0.114172	0.429131	0.116225	0.757894	-1.14137	0.231545	0.351794	0.884733	0.292811	0.580747	2.0729	0.0083472	0.0220175	protein tyrosine phosphatase receptor type O
ENSNVIG00000008832	PTPRJ	2.53301	0.129923	0.538787	0.188658	0.0526767	0.0182682	1.24881	0.99027	1.88683	-3.5184	0.000498498	0.0023547	0.338359	0.754101	0.900527	3.90493	7.56776e-10	2.07801e-08	protein tyrosine phosphatase receptor type J
ENSNVIG00000011803	PTPRG	5.18184	3.28099	4.77549	1.06777	1.05367	0.945502	4.55812	6.53873	3.53365	-2.01268	5.62775e-12	4.594e-10	0.0974123	0.735977	0.890992	2.17833	2.95609e-12	1.65835e-10	protein tyrosine phosphatase receptor type G
ENSNVIG00000006774	PTPRD	1.70883	1.30137	1.48302	0.131839	0.0981647	0.0382987	0.422855	0.350886	0.405049	-3.9601	3.89986e-17	1.6395e-14	-1.96905	5.94411e-11	6.20543e-09	2.05489	0.000195086	0.000907509	protein tyrosine phosphatase receptor type D
ENSNVIG00000012972	PTPRC	7.38034	0.45863	0.51753	1.10322	0.275481	0.487234	5.02943	2.21009	6.44288	-2.06273		1	0.688402	0.579696	0.806941	2.79952	4.61587e-07	5.38211e-06	protein tyrosine phosphatase receptor type C
ENSNVIG00000011107	PTPRB	8.04429	5.31959	7.73113	2.29554	2.39975	0.732499	11.9167	15.7535	9.06789	-1.86085	1.81754e-05	0.000149602	0.754512	0.00436085	0.0350706	2.68749	7.35839e-10	2.0337e-08	protein tyrosine phosphatase receptor type B
ENSNVIG00000012491	PTPN21	4.99022	3.2848	5.20227	0.909683	1.00584	0.135653	2.73145	5.31162	2.70801	-2.61654	3.22253e-06	3.42758e-05	-0.375597	0.250413	0.535093	2.31835	9.14519e-05	0.000478056	protein tyrosine phosphatase non-receptor type 21
ENSNVIG00000005367	PTPN14	6.2821	2.68676	5.92886	1.52377	1.23727	0.39177	5.75859	6.02493	6.18358	-2.14149	2.53791e-05	0.000197581	0.231048	0.467396	0.729933	2.43784	1.34319e-08	2.60968e-07	protein tyrosine phosphatase non-receptor type 14
ENSNVIG00000015711	PTPN11	16.1167	8.93087	15.2188	3.67461	2.97203	0.861085	19.8603	19.663	12.6563	-2.32488	1.82411e-06	2.09524e-05	0.331131	0.259133	0.545926	2.72509	5.50092e-09	1.21034e-07	protein tyrosine phosphatase non-receptor type 11
ENSNVIG00000002930	PTN4	2.90773	1.53499	3.24774	0.540346	0.691507	0.215832	4.49557	7.70824	1.63509	-2.30841	3.50823e-06	3.6987e-05	0.795397	0.0935993	0.297686	3.18267	7.37232e-08	1.11919e-06	protein tyrosine phosphatase non-receptor type 4
ENSNVIG00000022440	PTN	17.6048	21.022	19.6945	9.89551	7.57623	9.71534	4.77985	5.948	3.58862	-1.00688	0.000131907	0.000791912	-2.07629	5.48121e-14	9.88941e-12	-1.00358	0.0018678	0.00623903	pleiotrophin
ENSNVIG00000016663	PTGES	5.05898	2.0466	4.61496	9.671	11.0263	28.9133	5.11473	8.8925	10.3124	2.17913	1.48213e-05	0.00012594	1.01309	0.011096	0.0702449	-1.11027	0.0199523	0.0460959	prostaglandin E synthase
ENSNVIG00000008823	PTBP3	3.01274	1.26264	1.43445	0.305103	0.347071	0.613854	2.39207	2.15036	1.92571	-2.07888	0.000180889	0.00102453	0.140828	0.724509	0.884708	2.28061	1.56301e-07	2.13898e-06	polypyrimidine tract binding protein 3
ENSNVIG00000019381	PTBP2	3.56555	4.89812	4.87081	1.25276	1.57219	0.129134	4.61096	4.20657	3.6613	-2.07608	0.000927269	0.00395559	-0.140229	0.613108	0.827532	2.00569	0.00112723	0.00402647	polypyrimidine tract binding protein 2
ENSNVIG00000007916	PSF1	6.1388	2.50811	3.46701	0.662176	1.46886	1.41064	0.497068	0.44875	1.11099	-1.67787	0.00459811	0.0151226	-2.58291	2.18172e-05	0.000496767	-0.852528	0.251322	0.364452	GINS complex subunit 1
ENSNVIG00000003425	PRVA	5.63534	80.8658	16.3247	870.049	916.423	434.785	474.026	479.928	693.775	4.52161	1.26001e-05	0.000109841	3.95124	9.59006e-05	0.00171351	-0.503569	0.135488	0.223422	parvalbumin
ENSNVIG00000023146	PRSS21	1.06547	0.96435	2.19618	1.01841	1.09004	0.295843	0.31274	0.263517	0.166428	-0.714149	0.254311	0.378183	-2.55471	4.05045e-05	0.000846769	-1.77225	0.0139294	0.0340685	serine protease 21
ENSNVIG00000016658	PRRX2	22.7903	8.85737	17.4235	30.4633	30.8	131.273	7.21133	11.8214	19.1779	2.06967	0.000367987	0.00182809	-0.397105	0.356094	0.641012	-2.41739	4.7787e-05	0.000271771	paired related homeobox 2
ENSNVIG00000019305	PRRG1	3.74488	3.19622	3.11873	0.49638	0.609831	0.422976	5.6637	3.31009	4.28306	-2.61999	7.39261e-06	6.99967e-05	0.360877	0.346222	0.632237	3.03953	6.89798e-08	1.05474e-06	proline rich and Gla domain 1
ENSNVIG00000024964	PRRC2C	3.92279	2.71267	2.6366	0.686649	0.574487	0.188745	4.16231	4.20303	3.27564	-2.57906	6.01377e-09	1.75569e-07	0.285528	0.236434	0.518574	2.9324	3.28442e-12	1.80665e-10	proline rich coiled-coil 2C
ENSNVIG00000021973	PRR14L	1.1027	0.781354	0.721982	0.233342	0.0727074	0.0432253	1.5079	1.45208	1.10884	-2.79784	1.08886e-06	1.35933e-05	0.599709	0.039711	0.169364	3.4624	3.15513e-11	1.27272e-09	proline rich 14 like
ENSNVIG00000020071	PRPF4B	7.52884	8.40705	7.53527	1.58648	1.96738	0.523613	10.3827	8.19528	7.13374	-2.42767	2.03565e-08	4.75438e-07	0.088633	0.699102	0.871622	2.58323	3.23706e-09	7.43121e-08	pre-mRNA processing factor 4B
ENSNVIG00000005310	PROX1	0.78169	0.453024	0.528243	0.239209	0.163268	0.0566209	0.698305	0.929427	0.477787	-1.83697	0.00789336	0.023487	0.207954	0.662928	0.853071	2.11426	0.00115391	0.00411224	prospero homeobox 1
ENSNVIG00000021623	PROSER2	5.9171	3.23914	5.71141	1.51099	1.38581	0.368828	8.67217	8.34544	6.38304	-2.08701	3.55377e-05	0.000261991	0.612691	0.0373395	0.162805	2.76676	8.34676e-10	2.25176e-08	proline and serine rich 2
ENSNVIG00000018226	PROKR1	0.670328	0.348349	0.849065	0.110363	0.0564945	0.0587765	0.497068	0.134625	0.238069	-2.94641	0.00573002	0.0180916	-1.13177	0.1559	0.408787	1.86969	0.12195	0.205396	prokineticin receptor 1
ENSNVIG00000019032	PRND	6.60079	2.68365	4.36075	0.242921	0.373053	0	0	0	0	-4.35594	6.56749e-07	8.91496e-06	-8.10446	5.70782e-10	4.76101e-08	-3.66815	0.184937	1	prion like protein doppel
ENSNVIG00000023989	PRKG1	3.0286	2.91957	3.50417	0.84088	1.00437	0.477689	3.7452	5.90371	2.39839	-1.92604	3.12913e-07	4.8408e-06	0.298381	0.382695	0.664096	2.29872	3.55447e-07	4.28002e-06	protein kinase cGMP-dependent 1
ENSNVIG00000002765	PRKD3	3.92628	1.76979	2.98339	0.724714	0.741962	0.284396	3.6363	2.93128	2.41354	-2.20897	2.22514e-06	2.46495e-05	0.00991848	0.97631	0.990682	2.28259	1.45424e-08	2.78392e-07	protein kinase D3
ENSNVIG00000023416	PRKAR2A	18.5275	11.3546	18.4767	7.56257	6.90551	1.74168	36.1412	40.6127	26.7321	-1.47964	0.00251442	0.00907156	1.05385	5.85765e-05	0.00115476	2.6042	4.27638e-08	7.06145e-07	protein kinase cAMP-dependent type II regulatory subunit alpha
ENSNVIG00000009008	PRKACB	3.3689	1.58826	1.91735	0.237352	0.243001	0.0505632	2.99326	2.39346	2.32108	-3.58676	1.5202e-07	2.63001e-06	0.126631	0.74581	0.895643	3.77346	2.34638e-10	7.45824e-09	protein kinase cAMP-activated catalytic subunit beta
ENSNVIG00000009751	PRKAB2	8.39681	5.10201	11.6989	2.08364	1.42215	0.201763	16.115	20.6931	14.029	-2.66461	1.94946e-05	0.000158521	0.96802	0.00302386	0.0266559	3.70278	1.2531e-11	5.54311e-10	protein kinase AMP-activated non-catalytic subunit beta 2
ENSNVIG00000008357	PRKAA2	4.34623	2.53079	3.66536	0.453189	0.535354	0.222792	7.22249	13.296	5.91571	-3.01969	8.65033e-11	4.88134e-09	1.27677	0.00027032	0.00400629	4.3697	3.61932e-20	1.3936e-17	protein kinase AMP-activated catalytic subunit alpha 2
ENSNVIG00000011360	PRICKLE2	1.6101	0.388608	1.34544	0.0839437	0.257825	0.0596086	1.17624	1.115	1.1066	-2.95495	0.00015456	0.000906554	-0.0142707	0.977352	0.990964	3.00299	6.23955e-07	6.91822e-06	prickle planar cell polarity protein 2
ENSNVIG00000007313	PRICKLE1	2.03585	1.26869	2.37612	0.417603	0.21377	0.278007	1.5282	0.997592	0.863297	-2.54476	1.65502e-07	2.81404e-06	-0.784455	0.0430112	0.178709	1.82065	0.000254269	0.00113513	prickle planar cell polarity protein 1
ENSNVIG00000009527	PRG4	0.0213854	0.0316729	0.0428886	0.0836209	0.0171222	0.712553	0.163204	0.163207	0.300638	3.17457	0.00849454	0.0250077	2.67134	0.00205718	0.0197725	-0.459119	0.653967	0.747504	proteoglycan 4
ENSNVIG00000016575	PREX2	3.315	1.16226	2.71659	0.311365	0.124738	0.173036	3.83112	3.09358	2.29728	-3.46257	2.06808e-11	1.40797e-09	0.31925	0.396619	0.675181	3.842	1.52308e-20	6.45101e-18	phosphatidylinositol-3,4,5-trisphosphate dependent Rac exchange factor 2
ENSNVIG00000016795	PREPL	24.4786	21.5489	22.708	3.73308	2.90466	0.508966	12.599	13.8434	10.5438	-3.16918	3.71045e-09	1.17505e-07	-0.938663	2.01998e-06	6.48542e-05	2.30153	2.71404e-05	0.00016881	prolyl endopeptidase like
ENSNVIG00000020509	PRDM10	0.698095	0.430799	0.515292	0.106154	0.0621033	0.0807648	0.831008	0.690621	0.588834	-2.62479	9.47555e-06	8.63168e-05	0.319266	0.395791	0.674719	3.00521	2.13136e-08	3.89197e-07	PR/SET domain 10
ENSNVIG00000016978	PRC1	4.3775	5.24841	4.47208	2.16213	1.73925	5.97684	0.830833	0.565169	0.851373	-0.419988	0.368527	0.500295	-2.68574	5.22895e-19	1.88685e-16	-2.21632	1.82276e-05	0.000120114	protein regulator of cytokinesis 1
ENSNVIG00000017060	PPTC7	21.3593	15.8769	24.915	2.95441	2.86961	0.403449	52.0888	43.7398	32.2468	-3.21925	3.34669e-09	1.07812e-07	1.00096	0.00020077	0.00311166	4.28853	3.3823e-16	5.07106e-14	PTC7 protein phosphatase homolog
ENSNVIG00000006738	PPR3B	8.06812	4.89491	9.74742	2.20455	2.25702	0.242916	13.6384	11.0659	6.88734	-2.17058	0.000526201	0.00246068	0.433943	0.226408	0.505638	2.67357	8.41083e-06	6.22798e-05	protein phosphatase 1 regulatory subunit 3B
ENSNVIG00000004597	PPP3CA	15.8654	11.7367	16.4465	5.43536	6.34481	1.8667	22.2499	21.1508	18.2083	-1.59288	0.000209665	0.00115446	0.442027	0.0418375	0.175369	2.1025	3.62919e-07	4.36069e-06	protein phosphatase 3 catalytic subunit alpha
ENSNVIG00000006913	PPP2R5E	5.50515	3.08665	4.61341	1.44533	1.10192	0.360308	5.03231	6.42708	4.9752	-2.08358	2.0465e-05	0.000164817	0.272236	0.341082	0.628789	2.42406	4.9025e-08	7.88318e-07	protein phosphatase 2 regulatory subunit B'epsilon
ENSNVIG00000017512	PPP2R3A	9.15924	8.44066	8.82431	2.49062	2.79913	0.837756	17.1779	17.8483	9.04866	-2.01126	1.39002e-06	1.66604e-05	0.691603	0.012459	0.0766519	2.77445	1.08202e-09	2.84211e-08	protein phosphatase 2 regulatory subunit B''alpha
ENSNVIG00000019078	PPP1R9A	0.397729	0.303791	0.4816	0.0234746	0.0240333	0.012502	0.167404	0.229083	0.118156	-4.1979	3.38872e-07	5.15233e-06	-1.25182	0.00852464	0.0582067	3.01657	0.00091449	0.00338281	protein phosphatase 1 regulatory subunit 9A
ENSNVIG00000003288	PPP1R3A	19.0603	22.0115	20.5716	7.46754	8.85974	2.5685	28.13	37.3225	21.1985	-1.60982	0.000126302	0.000764233	0.442749	0.0659977	0.237091	2.12585	1.3353e-06	1.29198e-05	protein phosphatase 1 regulatory subunit 3A
ENSNVIG00000016333	PPP1R27	225.098	296.724	312.589	1780.83	2410.85	2691.25	805.806	1368.49	1245.81	3.13952	3.02791e-32	1.01835e-28	1.98835	4.85968e-15	1.06139e-12	-1.08658	0.000216094	0.000989212	protein phosphatase 1 regulatory subunit 27
ENSNVIG00000012931	PPP1R16B	6.03413	3.15987	3.57657	1.10809	0.860623	0.366295	4.18766	3.97739	2.36283	-2.3505	1.07942e-06	1.35157e-05	-0.321727	0.368081	0.652058	2.09568	6.50263e-06	4.96922e-05	protein phosphatase 1 regulatory subunit 16B
ENSNVIG00000001940	PPP1R12A	4.60201	5.72983	4.39817	0.781003	0.561874	0.224835	5.02288	5.81919	4.05248	-3.13343	9.18305e-14	1.36657e-11	-0.0313195	0.898402	0.962635	3.17133	1.86303e-14	1.79338e-12	protein phosphatase 1 regulatory subunit 12A
ENSNVIG00000003109	PPM1L	2.12341	0.815343	2.45457	2.6754	1.79456	1.22832	8.55262	9.34053	5.77123	0.177821	0.737822	0.817071	2.0908	1.78393e-07	7.98366e-06	1.97836	1.47493e-07	2.03322e-06	protein phosphatase, Mg2+/Mn2+ dependent 1L
ENSNVIG00000013668	PPM1E	0.166141	0.236951	0.35171	0.0577462	0.177361	0	0.411803	0.375686	0.311418	-1.57909	0.146234	0.247516	0.497436	0.434639	0.706437	2.14336	0.0200003	0.0461956	protein phosphatase, Mg2+/Mn2+ dependent 1E
ENSNVIG00000001780	PPFIBP1	5.50511	4.74515	5.94099	1.92889	1.54726	0.338897	8.8966	8.23124	6.40579	-1.98835	0.000106421	0.000662069	0.496286	0.0292868	0.138987	2.55361	4.58239e-07	5.34676e-06	PPFIA binding protein 1
ENSNVIG00000000848	PPFIA2	0.268004	0.550409	0.236494	0.0167672	0.085831	0.0714384	0.17621	0.12272	0.0361693	-2.51169	0.00199202	0.00745889	-1.70782	0.0158862	0.0911494	0.868011	0.393208	0.515614	PTPRF interacting protein alpha 2
ENSNVIG00000019474	PPDPF	52.7682	63.4261	65.7259	188.198	209.11	308.903	57.3478	97.8305	93.8556	2.05177	8.02926e-14	1.20554e-11	0.406922	0.108838	0.326162	-1.58224	6.05385e-07	6.75655e-06	pancreatic progenitor cell differentiation and proliferation factor
ENSNVIG00000012965	PPARGC1A	3.39567	3.30323	3.1031	0.575585	0.455356	0.0557352	4.43852	3.12764	3.74368	-3.07144	2.29675e-08	5.26186e-07	0.166937	0.517622	0.765367	3.30221	9.62646e-10	2.55229e-08	PPARG coactivator 1 alpha
ENSNVIG00000008350	POU2F1	1.10875	0.202732	1.00887	0.192686	0.0657573	0.171034	0.530352	0.835721	0.577296	-2.33579	0.00567746	0.0179594	-0.298641	0.633226	0.838994	2.10026	0.00194316	0.00645131	POU class 2 homeobox 1
ENSNVIG00000000588	POT1	2.11923	1.08753	1.55186	0.370716	0.401865	0.139366	1.30956	1.52512	1.23874	-2.28154	7.40933e-06	7.01155e-05	-0.266714	0.436714	0.707358	2.08017	4.10222e-06	3.351e-05	protection of telomeres 1
ENSNVIG00000020112	POSTN	352.976	61.7212	215.86	69.4843	62.229	93.2682	44.5155	27.5245	52.4655	-1.38744	0.00645303	0.0199072	-2.37095	0.000804925	0.00957774	-0.931822	0.00293515	0.00909423	periostin
ENSNVIG00000007713	POLQ	0.170358	0.203886	0.0931785	0	0.0165329	0.0172008	0.0424273	0.0131325	0.0174175	-3.71199	0.000204628	0.00113197	-2.71396	0.000381311	0.00531435	1.04472	0.460266	0.579764	DNA polymerase theta
ENSNVIG00000021016	POLM	2.61105	1.97074	2.0518	2.7684	2.91469	7.94704	1.12012	0.638678	1.28473	1.13438	0.0110765	0.0310178	-1.15703	0.00081156	0.00964287	-2.24364	4.44657e-06	3.58561e-05	DNA polymerase mu
ENSNVIG00000013286	POLK	0.457253	0.40633	0.825324	0.250313	0.128135	0.0952219	1.10055	1.10505	0.57853	-1.73405	0.00487288	0.0158404	0.674702	0.127502	0.360976	2.47482	5.47937e-06	4.27947e-05	DNA polymerase kappa
ENSNVIG00000010078	POLH	2.03714	1.41982	1.54709	0.257711	0.455731	0.249547	1.26624	1.73378	1.33084	-2.27924	3.54769e-07	5.35049e-06	-0.253767	0.421457	0.696756	2.09194	1.43974e-06	1.37266e-05	DNA polymerase eta
ENSNVIG00000022519	POLE	1.09693	0.517468	0.549975	0.104847	0.126859	0.223356	0.107324	0.0232539	0.0822438	-2.1558	2.33686e-05	0.000184491	-3.3675	6.89459e-10	5.5826e-08	-1.16654	0.101834	0.177296	DNA polymerase epsilon, catalytic subunit
ENSNVIG00000024497	POGLUT3	11.507	5.99898	10.0003	2.73568	2.65337	0.613456	8.86273	11.7481	6.93657	-2.09654	5.14607e-05	0.000358822	-0.0430477	0.891545	0.96021	2.12536	1.97247e-05	0.000128381	protein O-glucosyltransferase 3
ENSNVIG00000017970	PODXL2	0.272114	0.425406	0.34108	0.354673	0.145245	0.491115	0.0798714	0	0.0255027	0.0226716	0.974971	0.982169	-3.32013	0.00308393	0.0270704	-3.29217	0.00462497	0.0133531	podocalyxin like 2
ENSNVIG00000006307	PODNL1	0.161634	0.0683967	0.0463083	0.433384	0.406723	0.500089	0.216882	0.08811	0.233719	2.3746	0.00423473	0.0140956	0.935652	0.382887	0.664147	-1.38092	0.0468989	0.0943996	podocan like 1
ENSNVIG00000021709	PNPLA3	4.7678	0.0994561	1.81811	1.62798	0.698949	0.783119	4.88823	8.32788	3.85165	-1.00345	0.283257	0.409354	1.31119	0.276028	0.564539	2.37949	6.56305e-07	7.2249e-06	patatin like phospholipase domain containing 3
ENSNVIG00000007017	PLXNC1	0.659555	0.156294	0.264549	0.137546	0.0140819	0.0146508	0.3717	0.234898	0.41539	-2.59389	0.00632048	0.0196035	-0.110238	0.851159	0.9443	2.53789	0.00207161	0.00680179	plexin C1
ENSNVIG00000002665	PLXDC2	2.37809	0.301893	1.55002	0.557927	0.163201	0.650875	1.95446	2.35503	2.92286	-1.52716	0.0415805	0.0907249	0.738817	0.182074	0.447432	2.32303	1.47247e-06	1.39678e-05	plexin domain containing 2
ENSNVIG00000009374	PLSCR1	2.22408	1.70799	1.05315	0.193257	0.989282	0.308773	2.32112	1.88594	7.5734	-1.64231	0.0397463	0.0875637	1.21053	0.0466503	0.188452	2.90733	0.000262691	0.00116781	phospholipid scramblase 1
ENSNVIG00000004473	PLK5	0.638056	0.764996	0.274206	8.98171	4.59773	5.31494	1.97985	1.3333	1.07638	3.58641	1.64937e-12	1.63152e-10	1.34409	0.0310977	0.144835	-2.18081	3.45856e-07	4.19215e-06	polo like kinase 5
ENSNVIG00000009609	PLK4	0.716195	0.720492	0.596216	0.169084	0.15147	0.247639	0.206252	0.103128	0.12158	-1.74739	0.000879994	0.00378756	-2.27482	2.22243e-05	0.000504653	-0.472024	0.505118	0.619768	polo like kinase 4
ENSNVIG00000016205	PLEKHH2	0.809467	0.431775	0.559792	0.029105	0.0297977	0.0310013	0.338643	0.248524	0.272063	-4.22779	3.98489e-08	8.46084e-07	-1.10497	0.011656	0.0732315	3.18206	6.68268e-05	0.000362066	pleckstrin homology, MyTH4 and FERM domain containing H2
ENSNVIG00000009248	PLEKHH1	1.54676	1.36647	1.44898	0.652561	0.733271	0.169531	3.32143	3.09348	2.0829	-1.38887	0.00520681	0.0167191	0.917513	0.000852877	0.010019	2.37553	7.79324e-07	8.28833e-06	pleckstrin homology, MyTH4 and FERM domain containing H1
ENSNVIG00000010234	PLEKHG4	0.359996	0.194924	0.128093	0.163469	0.148764	0.8706	0.0409032	0.0590835	0.0261206	0.885895	0.274407	0.399446	-2.49167	0.0046078	0.036489	-3.32161	0.000431011	0.00178189	pleckstrin homology and RhoGEF domain containing G4
ENSNVIG00000006728	PLEKHG1	1.97576	1.66363	1.43813	0.392161	0.289076	0.0501254	0.871363	0.95675	0.721878	-2.69435	9.11923e-07	1.1715e-05	-1.03893	0.000416381	0.00571199	1.72592	0.00299371	0.00924021	pleckstrin homology and RhoGEF domain containing G1
ENSNVIG00000008232	PLEKHB2	13.3996	6.73882	11.6785	5.48432	5.81537	1.56473	25.3628	21.8222	20.9147	-1.20677	0.018508	0.0472635	1.05859	0.00042354	0.00578153	2.33028	9.06767e-08	1.33703e-06	pleckstrin homology domain containing B2
ENSNVIG00000010446	PLEKHA2	9.70282	5.96947	7.03841	1.79897	1.98346	0.540462	16.1703	11.9664	10.6469	-2.29318	1.02497e-06	1.29382e-05	0.73241	0.00982865	0.0642306	3.09014	1.4326e-12	8.73062e-11	pleckstrin homology domain containing A2
ENSNVIG00000018184	PLEK	2.13854	0	0.0765869	0.597292	0.122301	0.318104	0.986397	0.728602	3.22112	-0.992397	0.492263	0.616239	1.13648	0.549131	0.785772	2.17542	0.00719739	0.0193891	pleckstrin
ENSNVIG00000015068	PLCX2	1.28274	0.521514	1.23583	0.118017	0.0402754	0	0.324833	0.223942	0.424302	-4.14347	2.84677e-05	0.000217399	-1.67303	0.00538859	0.0409434	2.53118	0.0245456	0.054985	phosphatidylinositol specific phospholipase C X domain containing 2
ENSNVIG00000010416	PLCL1	2.06732	1.45264	1.98399	0.357067	0.73113	0.359202	4.30346	4.5815	3.02394	-1.82844	1.56863e-05	0.000132022	1.0691	0.000134206	0.00225475	2.96424	1.78424e-14	1.72735e-12	phospholipase C like 1 (inactive)
ENSNVIG00000002345	PLCE1	1.91397	0.897055	1.54876	0.303148	0.213375	0.151359	1.30136	1.05545	0.565383	-2.60681	2.3798e-09	8.13458e-08	-0.619192	0.106068	0.320697	2.05275	5.36307e-06	4.20264e-05	phospholipase C epsilon 1
ENSNVIG00000008891	PLCE	9.59921	6.71227	10.0991	3.10123	3.12464	1.57299	11.492	12.8102	9.3799	-1.66132	7.07768e-06	6.74613e-05	0.306942	0.236382	0.518574	2.03508	1.57318e-09	3.9662e-08	1-acylglycerol-3-phosphate O-acyltransferase 5
ENSNVIG00000022510	PLCD4	2.86698	3.00233	2.40444	7.09314	7.42889	4.71843	24.297	10.6305	8.63733	1.31329	9.35204e-06	8.52841e-05	2.3571	3.77917e-10	3.35456e-08	1.10445	0.00878642	0.0230112	phospholipase C delta 4
ENSNVIG00000018037	PLCB4	2.11905	2.68358	2.77159	0.756537	0.792983	0.115118	2.48795	3.55958	1.89101	-2.08801	0.000178996	0.00101586	0.0172657	0.954042	0.98355	2.18102	0.000140267	0.000688612	phospholipase C beta 4
ENSNVIG00000018320	PLCB1	3.18043	2.15207	3.04424	0.260897	0.231492	0.166737	2.10207	2.2207	1.3382	-3.56777	5.41713e-19	3.14119e-16	-0.610439	0.0413159	0.173918	3.02371	6.01573e-13	4.12625e-11	phospholipase C beta 1
ENSNVIG00000007395	PLA2R1	2.51958	0.619594	0.991543	0.342033	0.654672	0.554397	2.29959	2.49127	1.77504	-1.31297	0.0191984	0.0487013	0.629312	0.162385	0.419325	2.00569	1.10723e-08	2.24118e-07	phospholipase A2 receptor 1
ENSNVIG00000023427	PKN2	2.64109	1.88032	2.38354	0.500053	0.400659	0.162106	3.42728	3.53615	2.29808	-2.59816	5.88984e-09	1.7255e-07	0.379086	0.185939	0.452949	3.04453	1.68569e-12	1.00207e-10	protein kinase N2
ENSNVIG00000001710	PKHF2	8.4515	6.47817	6.96941	2.17414	1.60264	0.463159	8.55188	11.1035	8.25432	-2.2675	7.05462e-06	6.73272e-05	0.304366	0.272844	0.560582	2.64069	2.96466e-08	5.18341e-07	pleckstrin homology and FYVE domain containing 2
ENSNVIG00000015628	PKD2L2	0.497734	0.683754	0.542507	0.101543	0.0693062	0.108159	0.457343	0.385361	0.5111	-2.53472	0.00128859	0.00520638	-0.388689	0.462322	0.726506	2.20544	0.00502882	0.0143022	polycystin 2 like 2, transient receptor potential cation channel
ENSNVIG00000018963	PKD2L1	0.0691567	0	0.121358	0.0540832	0	0	0.324784	1.29747	0.0194442	-1.70695	0.450694	1	3.04544	0.0117906	0.0738536	4.82879	0.00243378	0.00778571	polycystin 2 like 1, transient receptor potential cation channel
ENSNVIG00000021911	PKD2	6.18436	2.65735	4.46444	1.79126	0.848174	0.381594	4.89107	7.30172	5.20032	-2.04089	0.000145272	0.000861993	0.342863	0.296657	0.584344	2.45322	4.77854e-07	5.54887e-06	polycystin 2, transient receptor potential cation channel
ENSNVIG00000004261	PIWIL3	0.0161822	0.111845	0.0162268	0.227791	0.0259125	0	0.208992	0.535156	0.636975	0.903958	0.585828	0.696181	3.20543	0.000482099	0.00640188	2.36439	0.0202822	0.0467257	piwi like RNA-mediated gene silencing 3
ENSNVIG00000016229	PITX1	1.57873	1.71086	0.270282	0.481805	0.431612	0.0641495	0.226044	0.293863	0.216526	-1.76463	0.0546712	0.113402	-2.32252	0.00416671	0.033887	-0.487988	0.610819	0.712756	paired like homeodomain 1
ENSNVIG00000004260	PITPNB	6.53775	3.45813	7.39865	1.67991	1.64511	0.544588	6.14071	4.33604	5.04183	-2.06721	7.82848e-05	0.000511013	-0.201721	0.580591	0.807611	1.92668	2.69946e-05	0.000168264	phosphatidylinositol transfer protein beta
ENSNVIG00000010746	PIP5KL1	0.175069	0.345716	0.596876	0.164293	0.616744	0.291662	0	0	0	0.0373917	0.966987	0.976686	-5.64912	0.000634915	0.00795994	-5.6217	0.000663132	0.00257089	phosphatidylinositol-4-phosphate 5-kinase like 1
ENSNVIG00000004816	PIP4K2B	11.9327	6.10801	10.9579	4.56766	4.32438	1.20324	17.365	13.8597	13.8792	-1.42354	0.00425635	0.0141592	0.598596	0.0422389	0.176561	2.08697	2.84444e-06	2.45214e-05	phosphatidylinositol-5-phosphate 4-kinase type 2 beta
ENSNVIG00000018494	PIMREG	7.63106	6.64825	7.51705	2.59774	2.65956	8.74967	0.579734	0.114192	0.605807	-0.544202	0.276598	0.401986	-4.08382	1.39877e-18	4.83713e-16	-3.50157	5.40932e-07	6.16277e-06	PICALM interacting mitotic regulator
ENSNVIG00000006922	PIM2	0.893923	0.308921	0.268916	0.139816	0.0715719	0.0744629	0.524771	0.397959	0.955081	-2.26135	0.0606648	0.123295	0.323219	0.690899	0.867778	2.63891	0.013753	0.0336856	Pim-2 proto-oncogene, serine/threonine kinase
ENSNVIG00000004742	PIKFYVE	1.56446	1.03846	1.35126	0.154219	0.0526297	0.0876089	1.58213	1.33776	0.924092	-3.64746	3.67122e-15	7.81458e-13	-0.0832597	0.783732	0.914296	3.62736	1.12311e-14	1.1326e-12	phosphoinositide kinase, FYVE-type zinc finger containing
ENSNVIG00000015616	PIK3R1	14.7973	8.74509	13.5369	5.56725	5.69974	2.79641	25.0886	20.0631	15.2895	-1.30103	0.000289503	0.00150305	0.664214	0.0159803	0.091405	2.03033	3.07745e-09	7.11297e-08	phosphoinositide-3-kinase regulatory subunit 1
ENSNVIG00000007182	PIK3CG	0.995593	0.186649	0.391753	0.0591335	0.0605408	0.0839817	1.05054	0.641187	0.864573	-2.85305	0.000777811	0.00341595	0.66801	0.242354	0.525204	3.57869	1.13331e-08	2.28035e-07	phosphatidylinositol-4,5-bisphosphate 3-kinase catalytic subunit gamma
ENSNVIG00000006591	PIK3CB	0.804766	0.81868	1.07598	0.572143	0.273354	0.121884	2.09015	2.466	1.30276	-1.38166	0.0142321	0.038158	1.06977	0.00180593	0.0180365	2.52188	1.75903e-06	1.63117e-05	phosphatidylinositol-4,5-bisphosphate 3-kinase catalytic subunit beta
ENSNVIG00000020155	PIK3C2A	2.14225	1.28025	1.79282	0.201543	0.245028	0.0670856	3.13926	4.24092	1.67563	-3.24118	6.64652e-12	5.17444e-10	0.74803	0.0348003	0.155181	4.06261	1.00211e-15	1.36918e-13	phosphatidylinositol-4-phosphate 3-kinase catalytic subunit type 2 alpha
ENSNVIG00000008728	PIEZO2	0.936625	0.453835	1.00443	0.0678219	0.111098	0.0939129	0.264737	0.12134	0.160932	-3.03699	1.53907e-10	8.08781e-09	-2.16375	4.05172e-07	1.61282e-05	0.929287	0.0819321	0.148142	piezo type mechanosensitive ion channel component 2
ENSNVIG00000015168	PI15	13.3101	0.52992	5.91996	0.503662	0.343766	0.178826	0.756157	0.341327	0.724317	-4.1617	9.63597e-06	8.74938e-05	-3.46286	1.57011e-05	0.000374458	0.753342	0.382472	0.505251	peptidase inhibitor 15
ENSNVIG00000000066	PHTF2	0.783897	1.071	1.00542	1.41141	1.47419	0.926318	13.7305	20.8922	7.49367	0.509943	0.134007	0.231551	3.82755	4.14491e-28	2.86673e-25	3.39179	3.94198e-17	7.95059e-15	putative homeodomain transcription factor 2
ENSNVIG00000006734	PHLPP2	0.815726	0.687556	0.788048	0.0777961	0.0477886	0	1.41324	1.13879	0.738399	-4.07379	5.05253e-09	1.52264e-07	0.478295	0.173114	0.434922	4.6175	1.91189e-11	8.09782e-10	PH domain and leucine rich repeat protein phosphatase 2
ENSNVIG00000022663	PHIP	2.66147	1.52585	1.9566	0.134282	0.162473	0.0390084	2.62996	2.82931	1.75555	-4.0889	5.04432e-17	2.06891e-14	0.187909	0.531528	0.774559	4.34388	4.60922e-21	2.29675e-18	pleckstrin homology domain interacting protein
ENSNVIG00000009186	PHGDH	63.4094	13.2999	37.2396	30.7839	20.4287	32.4558	5.51565	7.39136	10.2663	-0.347169	0.475159	0.600953	-2.33308	1.58879e-07	7.20485e-06	-1.92849	2.25044e-09	5.40042e-08	phosphoglycerate dehydrogenase
ENSNVIG00000002906	PHF6	2.10386	1.46523	1.75177	0.470085	0.360954	0.34424	3.55079	2.79547	1.96471	-2.08049	1.88028e-06	2.13641e-05	0.601158	0.0725185	0.251418	2.74437	1.1166e-10	3.89249e-09	PHD finger protein 6
ENSNVIG00000007409	PHF20L1	3.54319	5.15679	3.62217	1.2775	1.05	0.383304	5.03793	3.97999	3.41558	-2.08858	1.87453e-06	2.13565e-05	-0.0313883	0.9083	0.966133	2.12365	5.38676e-07	6.14723e-06	PHD finger protein 20 like 1
ENSNVIG00000014334	PHF20	2.59348	1.17875	2.29791	0.751185	0.505384	0.29719	3.10941	3.10678	2.93218	-1.86608	0.000109973	0.000680645	0.552002	0.0924065	0.295076	2.47988	1.57057e-11	6.77065e-10	PHD finger protein 20
ENSNVIG00000013173	PHC3	1.91557	1.61923	1.54773	0.323319	0.220676	0.160713	1.9578	1.80547	1.42589	-2.74989	4.92179e-10	2.1723e-08	-0.013597	0.962531	0.985747	2.80028	7.63268e-11	2.77496e-09	polyhomeotic homolog 3
ENSNVIG00000021276	PHACTR2	6.51586	3.08811	4.56496	1.44037	1.50247	0.636844	5.20212	7.73532	4.74858	-1.88516	1.6284e-05	0.000136302	0.274797	0.399484	0.677673	2.22966	1.27486e-08	2.49986e-07	phosphatase and actin regulator 2
ENSNVIG00000022233	PGM2L1	1.13792	0.682942	1.20818	0.279184	0.357285	0.297373	3.14357	2.9799	2.76027	-1.60036	0.00415753	0.0138826	1.51156	1.27202e-05	0.0003142	3.1742	3.26537e-14	3.02305e-12	phosphoglucomutase 2 like 1
ENSNVIG00000024525	PGDH	2.50911	0.148646	1.30834	0.235467	0.642855	0.418014	1.5908	2.04254	2.48325	-1.51159	0.123215	0.216508	0.591017	0.423203	0.698203	2.16494	0.000436138	0.00179914	15-hydroxyprostaglandin dehydrogenase
ENSNVIG00000014421	PGAP4	0.722551	0.237808	0.86255	0.161446	0.0550962	0	0.40397	0.350114	0.541744	-2.95811	0.0114312	0.0317933	-0.525344	0.471041	0.732304	2.49148	0.0261572	0.0578909	post-GPI attachment to proteins GalNAc transferase 4
ENSNVIG00000010723	PGAP1	0.39891	0.151489	0.353855	0.143983	0.0491365	0	0.270205	0.351273	0.293338	-2.11758	0.0388849	0.0860283	-0.0253059	0.967287	0.98694	2.15684	0.0186813	0.0435828	post-GPI attachment to proteins inositol deacylase 1
ENSNVIG00000013214	PEX26	5.37486	2.51624	4.69273	1.81179	1.55812	0.308773	5.60333	6.60081	4.68995	-1.67282	0.00605708	0.0189323	0.381813	0.293663	0.581367	2.12278	6.06972e-05	0.000333009	peroxisomal biogenesis factor 26
ENSNVIG00000022095	PER2	3.28175	3.14212	2.80327	0.777714	0.813917	0.0736342	0.998943	1.01193	2.99491	-2.37181	9.19287e-05	0.000583348	-0.916067	0.029639	0.139926	1.51713	0.0362377	0.0761712	period circadian regulator 2
ENSNVIG00000010542	PELI1	5.71129	3.17762	3.7953	1.52426	1.52425	0.717393	6.09354	6.45731	3.64491	-1.65249	9.1702e-05	0.000582349	0.308306	0.351599	0.636389	2.02868	4.64087e-07	5.40754e-06	pellino E3 ubiquitin protein ligase 1
ENSNVIG00000019037	PEG10	41.1334	18.7907	33.5386	0.111067	0.170566	0.0591519	0.583615	1.12904	0.479178	-7.99497	4.0375e-47	6.78946e-43	-5.46732	2.13027e-49	5.05147e-46	2.60364	0.000236647	0.00106829	paternally expressed 10
ENSNVIG00000005219	PEAK3	0.718991	0.177478	0.0901216	0.702848	0.719575	3.69329	0.246213	0.342945	0.539075	2.47207	0.00581472	0.0183246	0.160928	0.860435	0.947853	-2.2615	0.00306382	0.009412	PEAK family member 3
ENSNVIG00000013665	PEAK1	1.66107	1.00446	1.18747	0.186462	0.165446	0.0264814	1.66097	1.87017	1.22455	-3.24337	2.81711e-09	9.34368e-08	0.259339	0.394134	0.673623	3.5707	1.58889e-12	9.54576e-11	pseudopodium enriched atypical kinase 1
ENSNVIG00000004839	PDZD8	3.31915	2.03287	3.30327	0.605013	0.579449	0.166305	3.83837	4.72968	3.91531	-2.579	6.52248e-08	1.27537e-06	0.485333	0.0748261	0.256885	3.13132	8.49469e-14	6.95251e-12	PDZ domain containing 8
ENSNVIG00000004471	PDZD2	1.96337	1.38975	1.63166	0.427677	0.409144	0.126954	3.27881	3.23282	2.7324	-2.27193	2.14232e-07	3.5044e-06	0.848763	0.000156969	0.00254695	3.18756	4.17022e-15	4.77377e-13	PDZ domain containing 2
ENSNVIG00000021528	PDS5B	2.0821	2.07538	2.03813	0.72885	0.873207	0.462498	3.11973	3.89682	2.15207	-1.48778	1.02022e-05	9.16944e-05	0.517179	0.0611635	0.225111	2.07502	1.68472e-08	3.1714e-07	PDS5 cohesin associated factor B
ENSNVIG00000006693	PDS5A	4.92545	4.76151	4.3604	1.66002	1.46852	0.463502	7.54924	8.16538	4.99474	-1.87056	1.66571e-05	0.000138942	0.513718	0.0364363	0.160086	2.4551	3.54354e-08	6.02403e-07	PDS5 cohesin associated factor A
ENSNVIG00000023099	PDPK1	3.7053	2.21728	3.13004	0.702469	0.970903	0.261883	3.55937	4.68439	3.53577	-2.12451	1.86248e-05	0.00015248	0.335649	0.264996	0.552249	2.52834	1.47902e-08	2.82498e-07	3-phosphoinositide dependent protein kinase 1
ENSNVIG00000010937	PDP2	3.91931	0.386981	2.12226	0.204337	0.29288	0.13059	1.31913	1.59525	1.08727	-3.25243	8.23122e-05	0.00053237	-0.722957	0.251511	0.536748	2.59191	9.64347e-06	6.98502e-05	pyruvate dehyrogenase phosphatase catalytic subunit 2
ENSNVIG00000000930	PDP1	15.5865	11.6173	15.4771	5.46648	4.93611	0.687144	46.9477	48.0445	35.254	-1.84727	0.00136463	0.00545724	1.56618	2.69677e-12	3.66916e-10	3.48425	7.80667e-10	2.12296e-08	pyruvate dehyrogenase phosphatase catalytic subunit 1
ENSNVIG00000018031	PDLI4	28.1616	32.5608	30.6187	31.8753	35.1485	57.2069	7.49782	7.63453	11.6562	0.538479	0.0686508	0.135895	-1.80937	1.04215e-12	1.55844e-10	-2.29199	6.88266e-12	3.32211e-10	PDZ and LIM domain 4
ENSNVIG00000023591	PDK1L	2.18047	1.25588	1.54876	0.248676	0.363707	0.227039	2.08005	1.79119	1.50712	-2.47141	3.66896e-06	3.83213e-05	0.0686373	0.850619	0.944128	2.60251	7.14199e-08	1.08911e-06	PDLIM1 interacting kinase 1 like
ENSNVIG00000007527	PDK1	5.78134	4.36703	7.63467	3.2118	3.49059	0.31579	14.7254	15.6314	9.45096	-1.24293	0.0565219	0.116589	1.1176	0.000239303	0.00364087	2.43316	9.51361e-05	0.00049472	pyruvate dehydrogenase kinase 1
ENSNVIG00000014820	PDIA2	0.479327	0.341809	0.160216	0.249902	0.383773	0.310547	0	0.0338711	0.0299486	0.0404617	0.9586	0.972304	-3.99587	0.00439873	0.0352386	-3.97338	0.00299623	0.00924462	protein disulfide isomerase family A member 2
ENSNVIG00000021467	PDGFRL	23.6345	8.70095	30.3548	15.5708	12.2807	22.0523	5.80088	2.72011	4.437	-0.231898	0.609066	0.715977	-2.30689	1.08361e-07	5.18354e-06	-2.02243	5.66181e-08	8.8817e-07	platelet derived growth factor receptor like
ENSNVIG00000018838	PDE7B	4.27843	2.26866	2.86015	0.826147	0.380614	0.263992	2.79069	1.84757	1.09898	-2.57537	1.04322e-06	1.31308e-05	-0.754197	0.0737493	0.254504	1.88603	0.00121799	0.00431157	phosphodiesterase 7B
ENSNVIG00000012783	PDE5A	2.11368	0.690431	1.37051	0.0994273	0.0763451	0.0529526	0.876972	1.47564	0.625565	-4.08596	1.55205e-08	3.788e-07	-0.535413	0.270459	0.557725	3.62018	2.37096e-07	3.05002e-06	phosphodiesterase 5A
ENSNVIG00000008370	PDE4D	3.14446	2.79673	3.66613	0.546463	0.819222	0.353398	8.21879	11.1258	6.10452	-2.38367	2.96663e-10	1.40526e-08	1.35761	6.07105e-07	2.27994e-05	3.81194	4.71732e-23	2.85431e-20	phosphodiesterase 4D
ENSNVIG00000010683	PDE4B	4.66017	3.76202	4.23178	1.06361	1.20102	0.516472	2.0195	2.06063	2.1819	-2.08759	4.9079e-09	1.48705e-07	-1.05607	1.92431e-06	6.2386e-05	1.09625	0.00209953	0.00688499	phosphodiesterase 4B
ENSNVIG00000020721	PDE3B	1.89156	0.172022	0.736249	0.33089	0.159419	0.0829291	0.452938	1.28213	0.671793	-2.18524	0.00870617	0.0255013	-0.263162	0.697769	0.871109	1.99161	0.00184041	0.0061616	phosphodiesterase 3B
ENSNVIG00000002539	PDE3A	1.76359	0.78601	1.25265	0.249021	0.254947	0.0816139	1.07844	1.46431	1.01926	-2.59566	3.11005e-06	3.32266e-05	-0.138153	0.713521	0.879502	2.52416	2.45796e-07	3.1334e-06	phosphodiesterase 3A
ENSNVIG00000007533	PDE1A	0.864664	0.243927	0.545001	0.11592	0	0.123473	0.493092	0.848424	0.250057	-2.69396	0.00857537	0.0252016	-0.106781	0.877093	0.954949	2.6561	0.00737855	0.0198042	phosphodiesterase 1A
ENSNVIG00000006775	PD1L1	1.29679	0.508656	0.204852	0.48623	0.213344	0.310746	0.802984	0.406713	3.28646	-0.895181	0.184006	0.294688	1.13695	0.288088	0.576628	2.07933	0.00318648	0.00971832	CD274 molecule
ENSNVIG00000007510	PCYT1A	10.2196	3.96172	9.73195	2.19917	2.91049	0.685597	19.2462	16.9683	13.3448	-1.94408	0.000406242	0.00198471	1.01163	0.00421131	0.0341326	3.02166	1.4905e-11	6.50824e-10	phosphate cytidylyltransferase 1, choline, alpha
ENSNVIG00000003426	PCYOX1	13.4031	5.37625	9.97504	2.82516	2.34745	1.00308	10.911	11.7539	10.7165	-2.11973	6.37147e-06	6.15762e-05	0.175454	0.585973	0.810906	2.35972	1.83685e-10	6.00771e-09	prenylcysteine oxidase 1
ENSNVIG00000001171	PCOLCE	387.259	165.022	378.782	286.961	346.897	645.348	77.0762	55.5746	120.546	0.556239	0.183568	0.294156	-1.91179	1.49301e-07	6.84598e-06	-2.41794	1.80771e-09	4.47753e-08	procollagen C-endopeptidase enhancer
ENSNVIG00000007015	PCNX1	3.86018	2.065	3.24687	0.982239	0.977938	0.863864	5.18834	6.36096	3.79706	-1.60193	3.98675e-07	5.91714e-06	0.698201	0.016887	0.0948587	2.36639	3.4417e-17	7.02522e-15	pecanex 1
ENSNVIG00000020436	PCGF5	4.51182	1.42728	3.55791	0.47959	0.631291	0.437861	3.8058	6.63027	2.80806	-2.51652	4.77958e-05	0.000336572	0.431925	0.368601	0.652699	3.01833	2.818e-08	4.968e-07	polycomb group ring finger 5
ENSNVIG00000012719	PCDHGB7	0.553254	0.0512125	0.398747	0.0540832	0.0553703	0.0864103	0.507475	0.307873	0.447218	-2.25991	0.035302	0.0795335	0.301221	0.691488	0.8681	2.61874	0.00116198	0.00413752	protocadherin gamma subfamily B, 7
ENSNVIG00000012746	PCDHGA1	0.674609	0.560917	0.39164	0.0555337	0.198994	0	0.333494	0.496777	0.319452	-2.57128	0.00429503	0.0142709	-0.550523	0.2992	0.587205	2.09452	0.0237318	0.053466	protocadherin gamma subfamily A, 1
ENSNVIG00000005880	PCDH19	0.0485183	0	0.024326	0	0	0	0.0427235	0.185139	0.027283	-2.6554	0.421351	1	1.74929	0.222181	0.499186	4.48507	0.0180869	0.0424706	protocadherin 19
ENSNVIG00000020261	PCDH18	2.4939	0.968045	2.41487	0.342424	0.335331	0.333018	1.55344	0.883835	0.813596	-2.4415	9.51059e-08	1.75747e-06	-0.890581	0.0331442	0.150514	1.60939	0.000107593	0.000550707	protocadherin 18
ENSNVIG00000005550	PCDH17	2.72278	1.82763	3.90382	0.298851	0.535436	0.298427	0.855278	0.880999	0.510361	-2.8015	2.61048e-10	1.2724e-08	-1.95772	1.5036e-07	6.87556e-06	0.910462	0.0508139	0.100665	protocadherin 17
ENSNVIG00000009960	PCDH15	0.0909892	0.050535	0.0627275	0.00889463	0.0182126	0	0.00667683	0.00723336	0	-2.80354	0.024849	0.0600289	-3.94934	0.00421674	0.0341599	-1.05477	0.641406	1	protocadherin related 15
ENSNVIG00000023083	PBRM1	2.90497	2.31175	2.59994	0.86803	0.680401	0.404506	3.97065	4.15823	3.00375	-1.90286	5.02771e-08	1.03105e-06	0.465912	0.0481036	0.192449	2.43537	6.84106e-13	4.56304e-11	polybromo 1
ENSNVIG00000006715	PBK	1.82431	2.05556	1.54955	0.503533	0.687355	1.14419	0.125994	0.136496	0.337928	-1.12581	0.0114688	0.0318828	-3.20368	7.05108e-10	5.68159e-08	-2.02787	0.00217098	0.00707867	PDZ binding kinase
ENSNVIG00000014410	PAX7	3.51633	2.16995	3.16791	0.816378	0.791817	0.0457667	1.61269	1.60734	2.1318	-2.31819	0.000470419	0.00223905	-0.763757	0.0292894	0.138987	1.61976	0.0176979	0.0417426	paired box 7
ENSNVIG00000002283	PAWR	0.720371	0.342465	0.775865	0.208651	0.12817	0	0.657827	0.678723	0.54011	-2.33853	0.013542	0.0366408	-0.0125125	0.98242	0.993374	2.39007	0.00487385	0.0139591	pro-apoptotic WT1 regulator
ENSNVIG00000000202	PATL1	5.34773	5.42242	4.40553	2.4783	2.96977	0.44996	8.49844	9.1152	7.33058	-1.26617	0.0217261	0.0538402	0.672059	0.00260699	0.0237505	2.00904	0.000176891	0.000836887	PAT1 homolog 1, processing body mRNA decay factor
ENSNVIG00000009197	PATJ	0.90352	0.667268	1.13435	0.218295	0.199965	0.0611889	1.00906	1.01843	0.644383	-2.3945	2.36825e-06	2.59612e-05	-0.062692	0.852768	0.944807	2.39968	8.79423e-07	9.135e-06	PATJ crumbs cell polarity complex component
ENSNVIG00000008092	PARS2	2.77426	0.980353	2.07911	0.502428	0.794959	0	2.64006	2.86012	1.87204	-2.06466	0.0133561	0.0361903	0.295484	0.496915	0.751658	2.43046	0.00081529	0.00307501	prolyl-tRNA synthetase 2, mitochondrial
ENSNVIG00000010321	PARPBP	0.472416	0.296832	0.290691	0.0671723	0.0515782	0.107323	0.100847	0.0409698	0.0603753	-2.13755	0.00210594	0.00781928	-2.42146	0.000339543	0.00481716	-0.232098	0.803971	0.863474	PARP1 binding protein
ENSNVIG00000014174	PARP9	1.96896	1.19636	0.843754	0.105285	0.134739	0.532689	0.612508	0.663563	3.27426	-2.28623	0.000662729	0.00297925	0.154467	0.802967	0.923024	2.48062	0.00256711	0.00813999	poly(ADP-ribose) polymerase family member 9
ENSNVIG00000014076	PARP15	1.64445	0.187347	0.0845631	0.362724	0.0337596	0.140493	0.717833	0.482689	3.20093	-1.73468	0.132935	0.229941	1.17948	0.382212	0.663773	2.95946	0.000985765	0.00359777	poly(ADP-ribose) polymerase family member 15
ENSNVIG00000014053	PARP14	3.68159	3.3836	2.57725	0.555306	0.519085	0.0900087	2.5645	1.61002	6.67513	-2.95129	1.52553e-08	3.74502e-07	0.138168	0.754827	0.900616	3.14781	1.20301e-06	1.18153e-05	poly(ADP-ribose) polymerase family member 14
ENSNVIG00000014781	PARM1	6.35157	2.30184	3.17261	1.15342	0.723762	1.22857	1.89923	6.32391	10.541	-1.83192	0.000150104	0.000885356	0.628999	0.23642	0.518574	2.51913	1.14704e-05	8.131e-05	prostate androgen-regulated mucin-like protein 1
ENSNVIG00000007308	PARD6B	0.106927	0.140769	0.178703	0.0557473	0	0	0.460319	0.317346	0.24051	-2.69452	0.162585	1	1.21243	0.206766	0.480597	3.9686	0.0104521	0.0267129	par-6 family cell polarity regulator beta
ENSNVIG00000006386	PANK3	3.72016	1.47367	2.45716	0.313578	0.499397	0.445345	2.90315	4.64686	2.93122	-2.50686	1.1811e-06	1.44974e-05	0.409195	0.289369	0.577313	2.98296	4.66976e-12	2.39018e-10	pantothenate kinase 3
ENSNVIG00000010713	PAMR1	13.8133	7.13838	13.6355	6.20725	5.07413	19.6813	1.48094	2.34787	4.54982	-0.0632703	0.90197	0.934537	-2.08104	2.50605e-07	1.08252e-05	-1.9686	0.000575837	0.00228688	peptidase domain containing associated with muscle regeneration 1
ENSNVIG00000012778	PALS2	1.22953	0.328791	1.66957	0.20032	0.451193	0.298721	2.01499	1.95487	1.69968	-1.66511	0.0250372	0.0603708	0.77347	0.144462	0.389212	2.502	3.68915e-07	4.4202e-06	membrane palmitoylated protein 6
ENSNVIG00000009115	PALS1	1.46024	1.18379	1.41803	0.793366	0.713793	0.281685	2.70703	3.30414	2.36831	-1.08385	0.0189839	0.0482516	0.999047	0.000449672	0.00606345	2.15087	1.90507e-07	2.52944e-06	membrane palmitoylated protein 5
ENSNVIG00000007979	PALM2AKAP2	8.39539	5.71117	8.20862	2.63654	2.99921	0.220261	8.97729	16.5223	10.5323	-1.83203	0.0052011	0.0167039	0.643976	0.0217313	0.113042	2.55238	0.000122706	0.000615056	PALM2 and AKAP2 fusion
ENSNVIG00000011322	PALLD	12.6339	13.8013	12.9137	3.4399	3.15002	1.05849	14.7759	14.3756	11.0893	-2.26711	3.42021e-08	7.35815e-07	-0.0123454	0.95146	0.98288	2.32351	1.85263e-08	3.44444e-07	palladin, cytoskeletal associated protein
ENSNVIG00000008551	PAK3	0.550278	0.212607	0.527803	0.0374207	0.0383113	0.119576	0.140451	0.243452	0.188352	-2.63833	0.0105357	0.0298062	-1.21857	0.108058	0.324937	1.48076	0.18418	0.285462	p21 (RAC1) activated kinase 3
ENSNVIG00000007806	PAK2	8.15933	4.31027	7.2745	1.41522	1.49974	0.158677	12.9532	11.0042	7.96239	-2.58379	2.23507e-05	0.000177037	0.652062	0.0300378	0.141394	3.3049	1.63373e-08	3.09259e-07	p21 (RAC1) activated kinase 2
ENSNVIG00000018189	PAF	6.05396	6.16827	4.71444	0.956959	1.13443	1.55579	0.983004	0.122878	1.01404	-2.12285	7.10681e-09	1.99513e-07	-3.0207	5.00772e-09	3.35174e-07	-0.854991	0.222659	0.331251	PCNA clamp associated factor
ENSNVIG00000013990	PADI2	7.91034	15.5178	12.2854	9.63021	12.0318	4.38124	46.0205	53.7855	39.1534	-0.360929	0.393205	0.524316	1.91165	6.86157e-12	8.2844e-10	2.34312	2.68179e-10	8.36699e-09	peptidyl arginine deiminase 2
ENSNVIG00000014762	PABPC4L	1.49871	0.591911	1.27741	0.175807	0.0599969	0.249681	0.527883	0.524227	0.21069	-2.70243	0.00139581	0.00556075	-1.46313	0.0278635	0.134841	1.30228	0.179326	0.279421	poly(A) binding protein cytoplasmic 4 like
ENSNVIG00000003005	PABIR2	5.67031	8.7259	4.33702	3.88842	4.55357	2.09925	1.61938	1.45113	1.16818	-0.734751	0.0673171	0.133744	-2.19036	4.94488e-11	5.22832e-09	-1.38881	0.000175825	0.000833004	family with sequence similarity 122B
ENSNVIG00000019400	P55G	2.16145	1.73577	2.45639	0.180302	0.415334	0.192049	3.51898	2.52931	2.20399	-2.91379	2.76496e-07	4.34538e-06	0.336397	0.337117	0.624951	3.31243	8.03108e-10	2.17352e-08	phosphoinositide-3-kinase regulatory subunit 3
ENSNVIG00000022190	P4HA3	1.26026	0.297157	1.22601	0.264781	0.210842	3.50973	0.154591	0.143551	0.359626	0.614604	0.517126	0.638032	-2.10702	0.00217675	0.0206232	-2.68387	0.00634344	0.0174352	prolyl 4-hydroxylase subunit alpha 3
ENSNVIG00000011616	P3H4	10.2891	7.80438	11.3424	10.0181	13.3117	34.6802	3.72009	3.2068	5.36432	1.07479	0.0200318	0.0504575	-1.29588	2.14194e-05	0.000489052	-2.32073	1.6459e-06	1.53636e-05	prolyl 3-hydroxylase family member 4 (inactive)
ENSNVIG00000015279	P2RY8	0.851841	0.038231	0.0776535	0.121122	0	0.129014	0.272764	0.394	1.13221	-1.85391	0.248258	0.371019	0.871046	0.431936	0.704159	2.77626	0.017371	0.0410604	P2Y receptor family member 8
ENSNVIG00000013277	P2RY13	3.14136	0.116313	0.433127	0.614165	0.251512	0.457926	2.21293	1.19869	3.04714	-1.37818	0.191658	0.304078	0.783606	0.358523	0.643226	2.21222	0.000282111	0.00124337	purinergic receptor P2Y13
ENSNVIG00000012681	P2RY1	6.4869	5.52657	7.73139	2.0292	2.67106	0.308773	12.8822	15.4176	13.9656	-1.87932	0.00139982	0.00557275	1.05452	1.28171e-05	0.000316002	3.00355	3.28318e-08	5.62992e-07	purinergic receptor P2Y1
ENSNVIG00000006172	OXSR1	2.30055	2.2395	3.08668	1.26698	1.08959	0.377869	5.13579	5.60508	2.8424	-1.3801	0.00672626	0.0206064	0.784938	0.0283775	0.136217	2.23544	6.69125e-06	5.08812e-05	oxidative stress responsive kinase 1
ENSNVIG00000001759	OXR1	4.42737	4.20289	4.77054	1.65553	1.7496	0.322341	5.94643	7.02114	5.42724	-1.74866	0.000703055	0.0031343	0.411772	0.0499336	0.197169	2.23159	1.16988e-05	8.27216e-05	oxidation resistance 1
ENSNVIG00000003037	OTUD7B	5.79117	4.40713	6.47914	1.7997	1.57931	0.674095	6.87356	9.07089	5.10519	-1.943	8.32803e-07	1.09069e-05	0.289018	0.293485	0.581192	2.30328	1.07591e-08	2.18299e-07	OTU deubiquitinase 7B
ENSNVIG00000003004	OTUD6B	3.61077	4.06196	4.51107	1.0647	1.23221	0.246536	5.42082	4.89389	3.46171	-2.1601	2.56138e-05	0.00019904	0.132088	0.653779	0.849049	2.36095	3.30952e-06	2.78723e-05	OTU deubiquitinase 6B
ENSNVIG00000008469	OTUD4	6.64977	5.92081	6.45849	1.77773	1.33888	1.08825	9.01916	9.40535	5.96529	-2.0812	3.10332e-13	3.86558e-11	0.312674	0.194259	0.465296	2.46073	5.68339e-15	6.28147e-13	OTU deubiquitinase 4
ENSNVIG00000015145	OTUD3	0.649112	0.437697	0.650901	0.1981	0.43098	0.105503	3.97786	1.85265	1.38882	-1.14101	0.0763784	0.148089	2.01663	9.48133e-06	0.00024438	3.21968	8.1594e-08	1.22009e-06	OTU deubiquitinase 3
ENSNVIG00000011964	OTU1	0.603822	0.521672	0.64333	0.118053	0	0	1.15203	1.24805	0.891303	-3.78069	0.00513775	0.0165542	0.850276	0.116445	0.341196	4.6915	9.35326e-05	0.000487578	YOD1 deubiquitinase
ENSNVIG00000010648	OSTN	38.357	14.1377	49.7815	9.31776	6.69439	7.8354	7.23987	4.38695	7.40519	-2.00304	2.00024e-05	0.000161712	-2.45851	2.89092e-08	1.65042e-06	-0.398591	0.291423	0.409428	osteocrin
ENSNVIG00000004375	OSTM1	8.88087	5.04095	5.7218	1.74468	1.2366	0.285901	8.41205	10.8049	8.39559	-2.48628	7.53711e-06	7.11246e-05	0.447775	0.140029	0.381471	3.00173	1.05682e-09	2.78455e-08	osteoclastogenesis associated transmembrane protein 1
ENSNVIG00000002847	OSBPL8	5.77106	4.55672	6.9184	0.896852	0.518336	0.308156	5.20124	6.09356	3.51564	-3.22492	7.48799e-16	2.09863e-13	-0.265763	0.331146	0.619797	3.02872	1.99985e-13	1.47954e-11	oxysterol binding protein like 8
ENSNVIG00000006419	ORC1	0.459076	0.294018	0.161742	0.174656	0.0397361	0.206706	0.0291349	0	0.0418621	-1.02655	0.19052	0.302615	-3.68907	0.000208181	0.00321152	-2.62001	0.0297662	0.0644142	origin recognition complex subunit 1
ENSNVIG00000004948	OLFML3	24.2177	4.98664	21.5997	12.2454	15.0052	30.9186	4.6675	3.50863	6.29585	0.294468	0.592289	0.701544	-1.84377	7.77275e-05	0.00144966	-2.08773	3.99487e-07	4.75623e-06	olfactomedin like 3
ENSNVIG00000005683	OLFML2A	7.00114	2.73494	5.20518	0.579923	0.593725	0.436028	4.32763	6.74124	5.00392	-3.11472	2.18268e-11	1.46816e-09	0.0620764	0.862214	0.948571	3.24219	5.54492e-18	1.30475e-15	olfactomedin like 2A
ENSNVIG00000023625	OLFM2	5.81739	2.8115	9.02645	2.44232	5.09894	4.38675	1.83335	0.778887	1.48068	-0.467205	0.332482	0.462641	-2.1401	6.10895e-06	0.000166893	-1.61786	0.000354891	0.00151374	olfactomedin 2
ENSNVIG00000018264	OGA	10.5931	7.89097	8.91092	2.7614	1.84705	1.31379	10.7098	10.6144	8.45859	-2.11308	1.52776e-10	8.05354e-09	0.0777334	0.718905	0.882394	2.25621	1.08925e-12	6.86025e-11	O-GlcNAcase
ENSNVIG00000015413	OAS3	5.32228	6.07197	2.41463	1.0816	0.533896	0.493744	1.37735	1.44503	16.0683	-2.61593	1.98641e-08	4.67836e-07	0.422646	0.712406	0.878805	3.08969		1	2'-5'-oligoadenylate synthetase 3
ENSNVIG00000007501	NXPH4	0.53651	0.433419	0.244541	0.381429	0.546709	0.487536	0.114529	0.0620377	0.0548532	0.316403	0.705667	0.792315	-2.43147	0.0491492	0.195408	-2.688	0.0173594	0.0410472	neurexophilin 4
ENSNVIG00000019205	NUP62CL	2.01781	1.84475	2.09832	0.116889	0	0.24901	0.175488	0.285173	0.252148	-3.94656	0.000213433	0.00117367	-3.11077	7.59113e-05	0.00142379	0.890792	0.571653	0.679407	nucleoporin 62 C-terminal like
ENSNVIG00000022162	NUP43	3.95613	2.49738	2.43875	0.8115	1.6097	0.432186	5.59665	3.87711	2.69873	-1.53923	0.00408258	0.0136935	0.412091	0.277855	0.566193	2.01672	0.000114514	0.000580808	nucleoporin 43
ENSNVIG00000015882	NUFIP2	4.44124	2.42986	2.94971	0.330782	0.584949	0.0960911	4.96609	4.89094	3.76234	-3.17555	7.70516e-09	2.14165e-07	0.429916	0.157365	0.411242	3.67142	1.98109e-14	1.88559e-12	nuclear FMR1 interacting protein 2
ENSNVIG00000016917	NUF2	2.27236	2.31762	2.17846	0.937355	0.599789	2.70407	0.234544	0.317618	0.224668	-0.582552	0.291918	0.418741	-3.17366	4.27035e-12	5.49484e-10	-2.53264	0.000214721	0.000983989	NUF2 component of NDC80 kinetochore complex
ENSNVIG00000006981	NUDT14	22.5718	35.4234	24.6252	101.771	108.538	134.537	26.5789	64.0716	44.1451	2.15524	9.91377e-15	1.83198e-12	0.654279	0.0501666	0.197748	-1.4323	3.88538e-05	0.000228801	nudix hydrolase 14
ENSNVIG00000020734	NUD12	1.67217	1.56415	2.11803	0.711204	0.72813	0.122184	3.04823	3.24634	2.37549	-1.67826	0.00279468	0.00990444	0.650322	0.0203735	0.108322	2.39826	4.2617e-06	3.4679e-05	nudix hydrolase 12
ENSNVIG00000011061	NUAK1	5.01846	1.783	3.66368	1.11663	0.470731	0.104945	6.01537	6.3031	3.21165	-2.52789	0.000166245	0.000961747	0.526609	0.190498	0.460273	3.12399	3.45582e-07	4.19215e-06	NUAK family kinase 1
ENSNVIG00000013978	NTRK2	3.01787	0.143411	1.19753	0.201933	0.206739	0.188203	1.04213	2.1143	1.36125	-2.76671	0.00135369	0.00542248	0.0110645	0.987491	0.99531	2.84276	3.03252e-08	5.29114e-07	neurotrophic receptor tyrosine kinase 2
ENSNVIG00000023069	NTN3	0.817676	0.0474911	0.675236	0	0	0.0801313	0	0	0.027047	-4.19538	0.00617291	0.0192407	-5.68347	0.000308658	0.00447069	-1.46445	0.672543	1	netrin 3
ENSNVIG00000012815	NTF4	4.39308	9.77578	3.68195	17.5367	26.5636	31.2414	14.2418	14.1779	14.1583	2.17021	7.69139e-07	1.02155e-05	1.20696	0.00187977	0.018595	-0.901307	0.00219812	0.00715614	neurotrophin 4
ENSNVIG00000008869	NTCP7	1.49315	0.456328	0.926877	0.0556047	0.170784	0.0592275	1.54438	0.859166	0.799651	-3.23064	0.00102696	0.00431197	0.120084	0.840751	0.938698	3.41027	0.000138491	0.000681473	solute carrier family 10 member 7
ENSNVIG00000010564	NT5DC3	6.98837	4.26552	8.2053	4.49137	4.59826	0.931399	16.7381	19.8141	8.03094	-0.859162	0.113982	0.203387	1.14923	0.00150895	0.0157826	2.0826	0.00015917	0.000764962	5'-nucleotidase domain containing 3
ENSNVIG00000013468	NT5C1B	0.0452049	0	0.0679942	0.353519	0.21716	0.263587	0.106149	0.0287492	0.0508396	2.98254	0.0092115	0.0267578	0.688248	0.690227	1	-2.23474	0.0207168	0.0475652	5'-nucleotidase, cytosolic IB
ENSNVIG00000014581	NT5C1A	1.98034	2.21855	3.16965	2.68045	2.98817	1.20548	14.5766	12.9336	9.12292	-0.00257251	0.995632	0.997174	2.26937	6.68918e-13	1.05746e-10	2.33832	2.01364e-09	4.91575e-08	5'-nucleotidase, cytosolic IA
ENSNVIG00000010953	NSD3	3.0421	2.4273	2.72071	0.630124	0.618789	0.356136	2.81874	3.01186	2.79252	-2.25279	6.46948e-12	5.13164e-10	0.0317384	0.882687	0.957066	2.34891	6.93293e-15	7.43403e-13	nuclear receptor binding SET domain protein 3
ENSNVIG00000014759	NRTN	1.12327	1.38636	1.12637	8.56481	9.44315	14.7369	4.94557	10.4477	6.23748	3.26455	5.97146e-15	1.15647e-12	2.52048	1.95774e-08	1.18178e-06	-0.677546	0.0932973	0.164994	neurturin
ENSNVIG00000005651	NRP2	9.64948	4.10811	8.50734	1.80178	2.23529	0.812824	5.60102	4.01652	4.38969	-2.09916	3.56912e-06	3.75114e-05	-0.705509	0.0331013	0.150504	1.45617	0.000174336	0.00082618	neuropilin 2
ENSNVIG00000001829	NRK	13.9594	6.54676	11.4075	0.171089	0.107791	0.0560725	0.869367	0.813399	0.41638	-6.46866	1.50286e-42	1.2636e-38	-3.97048	7.77992e-30	6.14947e-27	2.56717	4.17945e-06	3.40588e-05	Nik related kinase
ENSNVIG00000021405	NRIP1	7.19654	3.44013	6.37306	0.62011	0.557914	0.120093	11.3693	6.17374	10.6203	-3.61053	3.50281e-12	3.16684e-10	0.693678	0.039816	0.16955	4.36371	3.82939e-19	1.17554e-16	nuclear receptor interacting protein 1
ENSNVIG00000021071	NREP	210.501	258.805	268.614	117.456	100.52	63.7536	54.0653	25.7815	49.6711	-1.29456	9.07879e-06	8.31984e-05	-2.54719	6.51786e-18	2.1638e-15	-1.19456	0.000835244	0.00313972	neuronal regeneration related protein
ENSNVIG00000020962	NRCAM	0.293507	0.046368	0.317861	0	0	0	0.137841	0.19413	0.132037	-5.87938	0.000255554	0.00135607	-0.546244	0.488767	0.746165	5.39801	0.00031864	0.00137644	neuronal cell adhesion molecule
ENSNVIG00000013054	NR5A2	0.318854	0.382289	0.502437	0	0.03647	0	0.267401	0.202783	0	-4.83749	0.000808898	0.00352852	-1.4116	0.13351	0.370653	3.49819	0.0818443	0.148031	nuclear receptor subfamily 5 group A member 2
ENSNVIG00000014962	NR4A3	1.48301	2.22921	0.133173	0.13848	0.0708881	0	0.181915	0.506773	0.672127	-4.09377	0.000198186	0.00110391	-1.54512	0.0542455	0.208094	2.61475	0.010378	0.0265533	nuclear receptor subfamily 4 group A member 3
ENSNVIG00000003317	NR3C2	1.50694	1.55744	1.44048	0.550695	0.541249	0.164241	2.14959	2.13172	1.6631	-1.74271	0.00026667	0.00140634	0.355093	0.20513	0.478892	2.16501	1.52617e-06	1.43966e-05	nuclear receptor subfamily 3 group C member 2
ENSNVIG00000020888	NR3C1	9.40057	6.77166	10.0687	1.92652	1.64101	0.673069	10.8057	14.9275	10.7607	-2.53199	1.84154e-10	9.36424e-09	0.430727	0.0731655	0.252963	3.0326	3.11197e-15	3.66132e-13	nuclear receptor subfamily 3 group C member 1
ENSNVIG00000018847	NR1D2	10.7509	8.86589	10.9476	1.77626	0.897143	0.428851	19.876	20.9549	16.1952	-3.20316	6.30907e-13	7.31678e-11	0.856	3.26854e-05	0.00070369	4.12684	1.54428e-21	7.92824e-19	nuclear receptor subfamily 1 group D member 2
ENSNVIG00000002922	NR1D1	2.96574	6.63894	3.85928	10.6937	6.41664	15.1243	30.6472	19.4085	27.218	1.35088	0.00146013	0.00575967	2.47834	8.73824e-14	1.5268e-11	1.18274	0.00105499	0.00380533	nuclear receptor subfamily 1 group D member 1
ENSNVIG00000001931	NPFF	0.609671	1.56512	0.366811	2.86071	1.95253	4.26594	1.00213	0.155094	0.959932	1.92555	0.0142299	0.038158	-0.29378	0.790996	0.918133	-2.16302	0.00552777	0.0155284	neuropeptide FF-amide peptide precursor
ENSNVIG00000016522	NPB	0	0.332055	0.11241	0.350668	1.43605	3.36164	0	0	0.882518	3.61986	0.00593522	0.018638	0.962303	0.681543	1	-2.60548	0.0644044	0.122079	neuropeptide B
ENSNVIG00000002999	NPAS3	0.263193	0.158809	0.175946	0.0457393	0	0	0	0.0185982	0.0328889	-3.58448	0.0104411	0.029566	-3.56718	0.00335674	0.0287357	0.0961726	0.970733	1	neuronal PAS domain protein 3
ENSNVIG00000015522	NOX5	0.0585695	0	0.039154	1.34357	0.0937873	1.07333	2.08589	0.248325	7.61898	4.78107	2.16626e-05	0.000172317	6.65208	2.48652e-05	0.00055105	1.91045	0.173395	0.272257	NADPH oxidase 5
ENSNVIG00000009002	NOTCH2	5.69066	1.13264	2.99978	0.386983	0.387189	0.0936811	3.05677	3.94097	3.40869	-3.39894	3.34917e-08	7.22973e-07	0.0447217	0.918618	0.970991	3.50936	1.6805e-15	2.10896e-13	notch receptor 2
ENSNVIG00000017898	NOS2	1.0074	1.09877	0.939695	0.403071	0.393907	0.234182	0.371335	0.104296	0.276654	-1.46456	0.000446093	0.00214268	-2.04675	1.80366e-05	0.000423465	-0.525848	0.387988	0.510566	nitric oxide synthase 2
ENSNVIG00000024223	NOS1AP	0.807844	0.357563	0.586603	0.26142	0.133821	0.139226	1.14472	0.992105	1.15917	-1.6118	0.0424718	0.0924657	0.874574	0.08702	0.283669	2.54482	5.92583e-05	0.000326277	nitric oxide synthase 1 adaptor protein
ENSNVIG00000013864	NOS1	0.833272	0.289832	0.569706	0.148102	0.16679	0.189302	4.38027	3.22782	3.0244	-1.65008	0.00393892	0.0132952	2.61373	1.93306e-12	2.67391e-10	4.32431	8.69771e-30	1.6373e-26	nitric oxide synthase 1
ENSNVIG00000006629	NNMT	39.5246	6.91164	26.0657	61.686	67.6651	201.595	26.0592	47.1788	51.2198	2.28993	0.000141681	0.00084277	0.741385	0.120079	0.348118	-1.49375	0.00218184	0.00710859	nicotinamide N-methyltransferase
ENSNVIG00000002633	NLRP3	0.636551	0.0146165	0.178132	0.115769	0.189639	0.0986494	0.417134	0.489562	0.965627	-0.933401	0.39682	0.527629	1.14699	0.18318	0.448508	2.13764	0.000970561	0.00355376	NLR family pyrin domain containing 3
ENSNVIG00000015773	NLRC5	4.67081	1.5692	0.224457	1.3654	0.274801	0.385344	2.56676	0.863632	9.71724	-1.57861	0.18818	0.299862	1.00192	0.446031	0.714512	2.62767	0.0170391	0.0404083	NLR family CARD domain containing 5
ENSNVIG00000008090	NKPD1	0.793666	0.694083	0.545728	1.09949	1.01672	1.2089	0.186367	0.346115	0.306033	0.804356	0.0658713	0.131602	-1.32493	0.0237556	0.12011	-2.06656	3.75006e-05	0.000222223	NTPase KAP family P-loop domain containing 1
ENSNVIG00000024352	NIPAL2	1.51979	0.914996	1.70983	0.173931	0.296785	0.0617546	0.739858	1.08442	0.833769	-2.85566	0.000214126	0.00117518	-0.686345	0.173484	0.435653	2.23731	0.00422794	0.0123634	NIPA like domain containing 2
ENSNVIG00000001047	NIN	3.89698	2.43943	3.62039	0.428255	0.346679	0.243991	3.26707	3.3855	3.22976	-3.1897	4.34242e-20	3.04259e-17	-0.0519303	0.829766	0.933593	3.20025	9.07813e-29	1.18309e-25	ninein
ENSNVIG00000010027	NIBAN1	10.2939	1.60248	5.60566	1.26923	1.54007	0.450641	4.92258	4.37718	4.5801	-2.32282	0.000224887	0.00122069	-0.369469	0.444543	0.713357	2.01575	1.16105e-06	1.14563e-05	niban apoptosis regulator 1
ENSNVIG00000020801	NHS	0.15198	0.07503	0.0761992	0	0	0	0.0793054	0.0322184	0.0569745	-5.23962	0.0011568	0.00476317	-0.877329	0.306196	0.594659	4.41523	0.0128304	0.0317564	NHS actin remodeling regulator
ENSNVIG00000006691	NHLC2	3.48416	2.47691	3.5714	0.823478	0.793483	0.154788	2.98167	5.29831	2.92578	-2.32745	8.29383e-06	7.70122e-05	0.184355	0.559078	0.792971	2.58693	1.39484e-06	1.33889e-05	NHL repeat containing 2
ENSNVIG00000006576	NGFR	3.54353	1.28486	3.07149	1.69088	0.865563	0.83382	0.540618	0.58568	0.765523	-1.12217	0.0252326	0.06072	-2.09775	3.40036e-06	0.000102042	-0.914969	0.0505831	0.100314	nerve growth factor receptor
ENSNVIG00000009117	NFIA	11.2714	4.13804	10.0756	0.855	1.2505	0.260202	6.50982	6.78755	5.8844	-3.327	2.04603e-09	7.12339e-08	-0.449794	0.207614	0.481311	2.94255	8.49104e-11	3.06728e-09	nuclear factor I A
ENSNVIG00000008966	NFATC3	2.56212	1.57809	2.53248	0.820551	1.15267	0.325214	4.94195	4.26758	4.08896	-1.43784	0.0024524	0.00889936	0.954836	0.000471139	0.00628653	2.45766	2.91955e-09	6.8131e-08	nuclear factor of activated T cells 3
ENSNVIG00000007153	NFATC2	1.4406	0.344371	0.805917	0.166025	0.388518	0.151579	1.15726	2.29528	1.27908	-1.77337	0.0103486	0.0293657	0.823557	0.105107	0.318667	2.667	6.84652e-07	7.47864e-06	nuclear factor of activated T cells 2
ENSNVIG00000007761	NFAT5	3.00551	1.30714	1.81187	0.0139906	0.0572943	0	2.55203	3.31087	1.95163	-6.3147	1.5549e-15	3.90256e-13	0.307444	0.376571	0.659705	6.68899	1.64866e-19	5.27013e-17	nuclear factor of activated T cells 5
ENSNVIG00000017247	NFASC	0.183842	0.121013	0.153624	0.0319492	0.0490643	0.102092	0.32377	0.337766	0.241217	-1.23514	0.147819	0.249496	0.933145	0.09114	0.292278	2.23224	0.00165755	0.00564695	neurofascin
ENSNVIG00000018491	NF1	2.10112	1.35013	1.94806	0.365146	0.387188	0.35421	2.1977	2.28013	1.59879	-2.18968	4.2991e-13	5.16383e-11	0.127174	0.626344	0.83484	2.38102	7.68417e-18	1.75926e-15	neurofibromin 1
ENSNVIG00000022058	NEURL1B	3.32512	1.23426	2.55712	0.46924	0.520441	0.208255	2.52438	2.86199	2.64302	-2.46814	1.65318e-05	0.00013808	0.13426	0.732316	0.888899	2.66452	1.73147e-09	4.3139e-08	neuralized E3 ubiquitin protein ligase 1B
ENSNVIG00000022399	NEU3	8.71616	6.68651	8.09036	2.83804	1.60845	0.539813	8.67377	11.7872	6.96022	-2.13802	2.13799e-05	0.000170796	0.175824	0.521202	0.767584	2.38613	2.76778e-06	2.39346e-05	neuraminidase 3
ENSNVIG00000015397	NEK9	10.7867	7.23759	9.75567	3.93816	4.05574	1.04248	23.7022	23.7638	16.0521	-1.52247	0.00116808	0.00480138	1.14981	4.23469e-06	0.000123319	2.74195	2.38468e-09	5.68232e-08	NIMA related kinase 9
ENSNVIG00000012896	NEK7	8.71648	5.7527	11.2247	1.8656	1.91	0.305716	14.6506	15.0549	10.7833	-2.55326	6.3988e-06	6.17724e-05	0.612818	0.0467762	0.188823	3.23435	1.26363e-10	4.36015e-09	NIMA related kinase 7
ENSNVIG00000004418	NEK2	0.730912	0.604651	0.396177	0.339871	0.126531	0.427835	0.0231933	0.0251266	0.111084	-0.861303	0.188521	0.300177	-3.45409	6.17055e-05	0.00119655	-2.5448	0.012904	0.0319245	NIMA related kinase 2
ENSNVIG00000011536	NEK10	0.229129	0.203612	0.298689	0.071675	0.0366904	0.0190862	0.174861	0.14572	0.219036	-2.41514	0.0059365	0.0186386	-0.474852	0.425283	0.700186	2.0005	0.0249195	0.0556533	NIMA related kinase 10
ENSNVIG00000009302	NEIL3	0.480432	0.758983	0.361317	0.150286	0.0384658	0.160078	0	0	0	-2.10802	0.013686	0.0369471	-6.71224	2.46716e-06	7.69783e-05	-4.54493	0.0224445	0.0509588	nei like DNA glycosylase 3
ENSNVIG00000010414	NEDD9	2.92735	2.81733	2.6175	0.859519	0.84613	0.193668	1.98525	1.97598	2.25821	-2.04019	2.51971e-05	0.000196437	-0.46831	0.0444049	0.182743	1.638	0.000743292	0.00283495	neural precursor cell expressed, developmentally down-regulated 9
ENSNVIG00000020618	NECAB2	0.868058	1.30278	0.626724	1.79217	1.77923	3.52865	0.774573	0.574145	0.351454	1.43538	0.00517436	0.0166435	-0.766189	0.210723	0.485716	-2.14283	5.30247e-05	0.000296876	N-terminal EF-hand calcium binding protein 2
ENSNVIG00000002762	NEBL	0.171763	0.145366	0.184539	0.076757	0.0785838	0.040879	0.360114	0.421341	0.317355	-1.25388	0.142355	0.242365	1.08569	0.0485554	0.19351	2.40383	0.000580982	0.00230407	nebulette
ENSNVIG00000004129	NDUFS7	214.811	366.599	250.51	985.721	1083.1	1333.82	287.277	562.432	504.661	2.12591	1.2191e-13	1.72273e-11	0.654041	0.0302231	0.142051	-1.40624	5.45757e-06	4.26683e-05	NADH:ubiquinone oxidoreductase core subunit S7
ENSNVIG00000015813	NDUFAF8	85.2564	130.112	114.298	330.47	318.45	658.612	112.284	215.705	160.501	2.08157	5.84555e-09	1.71551e-07	0.517438	0.0729302	0.252465	-1.50029	9.06526e-05	0.000474609	NADH:ubiquinone oxidoreductase complex assembly factor 8
ENSNVIG00000000103	NDST1	6.21936	2.25602	3.64738	0.865384	1.29615	0.409674	3.4766	3.19296	2.83471	-2.13645	1.71374e-05	0.000142102	-0.389668	0.265385	0.552594	1.81156	6.80005e-06	5.15926e-05	N-deacetylase and N-sulfotransferase 1
ENSNVIG00000011663	NDC80	0.999542	0.624081	0.663285	0.229906	0.0941509	0.48977	0.241613	0.0186966	0.297565	-1.3997	0.026016	0.0621781	-2.05302	0.00254536	0.0233548	-0.618041	0.517314	0.629895	NDC80 kinetochore complex component
ENSNVIG00000001702	NCOA7	2.19584	1.37185	1.54912	0.440705	0.248934	0.161868	1.3689	1.44593	1.14736	-2.48679	3.17069e-08	6.92446e-07	-0.411794	0.162927	0.420138	2.13986	3.83467e-07	4.57836e-06	nuclear receptor coactivator 7
ENSNVIG00000008834	NCOA3	2.52858	1.51912	1.95868	0.47082	0.289215	0.234031	3.25936	2.88439	2.46008	-2.49634	8.51279e-11	4.83619e-09	0.477635	0.0718213	0.250244	3.03641	1.13554e-19	3.77221e-17	nuclear receptor coactivator 3
ENSNVIG00000017128	NCOA2	2.60346	1.71751	2.28142	0.414408	0.322815	0.143938	2.50892	2.57152	1.97574	-2.80591	4.59791e-12	3.86592e-10	0.0530647	0.831079	0.934098	2.92522	1.24385e-14	1.2252e-12	nuclear receptor coactivator 2
ENSNVIG00000012372	NCOA1	3.52044	2.27022	3.36751	0.775947	0.779136	0.301991	4.34613	3.39781	3.13307	-2.20276	9.21991e-08	1.70751e-06	0.20817	0.438643	0.708906	2.47491	1.04748e-10	3.70326e-09	nuclear receptor coactivator 1
ENSNVIG00000019686	NCKAP5	0.211276	0.0647403	0.24108	0.0341846	0.0233321	0	0.111198	0.0463332	0.196644	-3.05502	0.00387639	0.0131052	-0.569211	0.444986	0.713461	2.54001	0.0206018	0.0473461	NCK associated protein 5
ENSNVIG00000015083	NCAPH	1.73507	1.02396	1.25989	0.249543	0.542899	0.498378	0.444889	0.152201	0.29158	-1.54314	0.00233102	0.00851953	-2.20593	2.2433e-05	0.000508003	-0.610606	0.358644	0.481	non-SMC condensin I complex subunit H
ENSNVIG00000012054	NCAPG	1.36951	2.02832	1.24969	0.514083	0.350878	1.07234	0.514534	0.121936	0.354249	-1.17202	0.016876	0.0436864	-2.26076	5.15668e-06	0.000144042	-1.04316	0.111306	0.190662	non-SMC condensin I complex subunit G
ENSNVIG00000021081	NCAM2	1.06415	0.0820869	0.300118	0.0260065	0	0.0831027	0.19522	0.190343	0.0560999	-3.64234	0.00360491	0.0123224	-1.75436	0.0548698	0.209616	1.94706	0.128738	0.214779	neural cell adhesion molecule 2
ENSNVIG00000007140	NBEAL1	0.885919	0.583154	0.602817	0.0494873	0	0.0175705	1.01538	1.20733	0.545619	-4.84156	1.55531e-12	1.55679e-10	0.370705	0.299826	0.587887	5.28066	3.91796e-14	3.53075e-12	neurobeachin like 1
ENSNVIG00000021664	NBEA	0.510497	0.587287	0.544778	0.0586022	0.164991	0.0234076	0.390414	0.554012	0.40031	-2.63264	6.32475e-06	6.11667e-05	-0.337065	0.265746	0.552703	2.36789	6.98687e-05	0.00037638	neurobeachin
ENSNVIG00000002412	NAV3	0.304153	0.13943	0.196066	0.0169899	0.0521828	0.0361937	0.14029	0.138167	0.134383	-2.5062	0.000525745	0.00245988	-0.671136	0.181442	0.446516	1.89687	0.00667287	0.0181638	neuron navigator 3
ENSNVIG00000017681	NAV2	1.88851	1.31016	1.80538	0.284183	0.51136	0.0550361	1.99749	1.62474	1.19509	-2.4561	2.5298e-05	0.000197132	-0.0967867	0.732263	0.888899	2.42861	3.59611e-05	0.000214782	neuron navigator 2
ENSNVIG00000006232	NANOS3	0.569026	1.36447	0.815135	1.39857	1.56202	2.70853	0.477204	0.413584	0.45711	1.13461	0.0979516	0.180372	-1.07241	0.223641	0.50111	-2.14703	0.00261561	0.00827165	nanos C2HC-type zinc finger 3
ENSNVIG00000002555	NADK2	5.91739	8.37094	9.60181	2.12029	2.1363	0.860358	9.14548	8.48456	5.61439	-2.12634	1.68046e-07	2.84579e-06	-0.0857418	0.768261	0.907013	2.10894	1.18852e-07	1.68501e-06	NAD kinase 2, mitochondrial
ENSNVIG00000004415	NAA38	11.5753	17.4444	14.0203	41.8789	45.851	76.4263	16.0581	20.4575	20.3836	2.02534	4.06537e-10	1.83772e-08	0.356996	0.14552	0.390792	-1.60782	1.72273e-07	2.33306e-06	N(alpha)-acetyltransferase 38, NatC auxiliary subunit
ENSNVIG00000016183	NAA25	3.62553	2.7825	3.47676	0.594299	0.760553	0.290134	4.33104	4.6719	3.02692	-2.48697	8.39443e-10	3.37705e-08	0.23819	0.378456	0.661193	2.79322	3.77447e-12	2.01092e-10	N(alpha)-acetyltransferase 25, NatB auxiliary subunit
ENSNVIG00000001540	NAA16	1.0521	1.57396	1.5825	0.448791	0.612629	0.265573	2.04005	2.35202	1.55973	-1.56756	0.000796464	0.00348331	0.451627	0.172738	0.434518	2.08722	7.03044e-07	7.6498e-06	N(alpha)-acetyltransferase 16, NatA auxiliary subunit
ENSNVIG00000006668	N4BP2	0.710863	0.332472	0.855387	0.0585181	0.0239643	0	0.483198	0.923218	0.227218	-4.40789	3.26975e-08	7.08559e-07	-0.27058	0.607405	0.823651	4.21725	1.02236e-06	1.03594e-05	NEDD4 binding protein 2
ENSNVIG00000008777	MYSM1	2.45598	1.22073	1.40728	0.104526	0.107014	0	1.96158	1.89133	1.18376	-4.47296	5.51088e-10	2.37618e-08	-0.0563684	0.883436	0.957285	4.48142	3.60825e-11	1.42829e-09	Myb like, SWIRM and MPN domains 1
ENSNVIG00000013212	MYPN	9.70834	11.0832	11.7628	5.551	5.40226	1.22035	30.6461	31.4159	20.5606	-1.32343	0.00652085	0.0200796	1.29778	1.58853e-08	9.7659e-07	2.69252	4.27151e-08	7.06145e-07	myopalladin
ENSNVIG00000003113	MYO9A	1.2081	0.797037	1.05174	0.137423	0.10552	0.137228	1.0896	1.12454	0.759631	-2.91135	1.96803e-13	2.6689e-11	-0.0838013	0.77377	0.909746	2.89131	6.28254e-14	5.3757e-12	myosin IXA
ENSNVIG00000022385	MYO6	1.93633	1.84779	1.98506	0.676776	0.415729	0.288348	2.36233	2.9445	1.69106	-1.96442	4.12452e-07	6.08938e-06	0.230517	0.411618	0.688269	2.26466	3.13921e-08	5.43253e-07	myosin VI
ENSNVIG00000009592	MYMX	15.3723	13.402	24.1059	10.9986	4.97551	8.1734	0.768018	1.24805	2.02312	-1.03548	0.020526	0.0514481	-3.74398	8.99989e-13	1.38323e-10	-2.64938	1.46557e-05	0.000100086	myomixer, myoblast fusion factor
ENSNVIG00000011396	MYLK4	2.12685	1.57499	2.20888	2.37611	2.55429	0.126546	41.2915	25.41	29.6432	-0.12624	0.869024	0.914087	3.98876	4.33233e-42	5.9927e-39	4.17988	7.26468e-11	2.65255e-09	myosin light chain kinase family member 4
ENSNVIG00000023172	MYL4	6.21895	11.0868	14.3084	5.45787	2.10233	41.7304	1.05467	1.23047	1.59311	0.733724	0.526742	0.645709	-3.06888	1.35137e-15	3.15936e-13	-3.75629	0.00117287	0.00416839	myosin light chain 4
ENSNVIG00000021938	MYL3	149.304	302.988	218.582	928.256	1349.61	793.181	455.839	488.414	431.981	2.28901	2.63368e-11	1.73678e-09	0.989558	0.000251019	0.00377611	-1.2327	1.99073e-06	1.81035e-05	myosin light chain 3
ENSNVIG00000006527	MYH8	271.58	215.563	145.201	17.384	24.2506	48.2427	8.79644	12.9437	16.0913	-2.71839	4.00537e-11	2.51322e-09	-4.10473	1.22396e-43	2.03165e-40	-1.32981	0.00137202	0.00479472	myosin heavy chain 8
ENSNVIG00000008358	MYH3	109.593	130.864	118.785	1.87059	2.69491	31.0682	1.35373	1.04754	0.918177	-3.2393		1	-6.80109	9.08757e-205	1.50845e-200	-3.51428		1	myosin heavy chain 3
ENSNVIG00000019330	MYEF2	1.25207	1.21102	1.15303	0.0399659	0.204585	0	0.360009	0.650027	0.431062	-3.78019	6.57624e-06	6.32643e-05	-1.37873	0.00406641	0.0332468	2.47695	0.0141355	0.0344828	myelin expression factor 2
ENSNVIG00000015073	MYCBP2	1.94984	1.25095	1.2344	0.327925	0.225418	0.199595	2.19785	1.92389	1.76172	-2.46094	6.43592e-13	7.41277e-11	0.3671	0.151154	0.400866	2.88979	2.33616e-24	1.88472e-21	MYC binding protein 2
ENSNVIG00000015929	MYBPH	5.28064	8.3832	8.74745	16.3162	82.2375	62.7464	32.0025	32.2665	7.42357	2.94472	8.30906e-09	2.28309e-07	1.62638	0.00029938	0.00435913	-1.24916	0.043487	0.0886378	myosin binding protein H
ENSNVIG00000023910	MYBL1	0.352616	0.366487	0.241929	0.0870818	0.0891543	0	0.0653687	0.141635	0	-2.33884	0.0188595	0.0480226	-2.29343	0.0184643	0.101044	0.147174	0.928892	0.952218	MYB proto-oncogene like 1
ENSNVIG00000011937	MYBB	4.66437	2.69975	2.25797	1.16635	1.59215	4.28731	0.497852	0.074393	0.904444	-0.353487	0.496976	0.620236	-2.72493	3.73424e-06	0.000110653	-2.33378	0.00158089	0.00541821	MYB proto-oncogene like 2
ENSNVIG00000021060	MXD3	6.78237	7.82388	5.72367	4.62137	3.76357	12.8655	0.551897	0.939556	1.28388	0.156472	0.756279	0.83098	-2.91247	1.39832e-10	1.38986e-08	-3.01566	8.17434e-07	8.61254e-06	MAX dimerization protein 3
ENSNVIG00000004991	MX2	29.0407	28.0466	21.5686	8.9438	5.50888	2.24609	22.5429	16.3798	99.4458	-2.14118	1.36009e-06	1.636e-05	0.784006	0.328602	0.61779	2.97994	5.83737e-06	4.52824e-05	MX dynamin like GTPase 2
ENSNVIG00000022991	MUSTN1	418.39	438.746	528.909	479.267	1428.72	8720.63	106.89	56.3452	105.996	3.03438	0.00435868	0.0144482	-2.40034	2.66514e-17	8.19236e-15	-5.3925	8.96506e-07	9.29535e-06	musculoskeletal, embryonic nuclear protein 1
ENSNVIG00000001544	MTSS1	11.3486	6.84377	7.748	2.4659	1.79678	0.899185	6.62043	5.78117	10.3671	-2.23151	2.80324e-08	6.19438e-07	-0.223841	0.464299	0.72803	2.06801	4.06708e-07	4.83311e-06	MTSS I-BAR domain containing 1
ENSNVIG00000012300	MTR	1.14766	1.01594	1.1905	0.232115	0.253482	0.0824127	3.03176	2.68042	1.80254	-2.46019	1.64189e-07	2.79454e-06	1.11968	0.000124195	0.00211871	3.64597	2.4326e-16	3.78102e-14	5-methyltetrahydrofolate-homocysteine methyltransferase
ENSNVIG00000021357	MTMR9	2.02189	0.598906	1.26716	0.237179	0.161883	0.210527	2.99702	3.15039	1.47805	-2.57434	0.00021955	0.00119908	0.928731	0.0575831	0.216543	3.56747	6.18248e-10	1.74649e-08	myotubularin related protein 9
ENSNVIG00000024453	MTMR6	5.05473	2.97437	5.00466	0.938335	1.00155	0.297715	6.06957	4.98438	3.25871	-2.44245	1.09872e-07	1.99096e-06	0.0932154	0.768019	0.907013	2.60285	9.94548e-09	2.03991e-07	myotubularin related protein 6
ENSNVIG00000002318	MTMR3	7.01906	4.20128	6.04935	2.06292	2.42423	0.68786	7.66196	10.2846	7.14586	-1.63997	0.000290946	0.00150901	0.494517	0.0599749	0.222314	2.20523	3.18713e-07	3.9213e-06	myotubularin related protein 3
ENSNVIG00000000042	MTM1	2.43949	2.70409	2.67699	1.51182	1.36354	0.345069	4.94475	5.35691	4.03771	-1.182	0.0208157	0.0520192	0.828795	0.00166935	0.0170709	2.08008	1.18946e-05	8.37217e-05	myotubularin 1
ENSNVIG00000002012	MTFP1	3.47512	8.9989	4.76681	33.2787	30.6059	20.8094	25.058	39.2396	27.3581	2.38867	1.98875e-09	6.93835e-08	2.35837	2.68779e-11	2.97431e-09	0.0403288	0.890818	0.924898	mitochondrial fission process 1
ENSNVIG00000013002	MTF1	0.965312	0.64119	0.897575	0.439221	0.449674	0.263159	1.44246	1.49572	2.11206	-1.0206	0.0425932	0.0926822	0.974337	0.00852995	0.058219	2.05544	1.83014e-06	1.68802e-05	metal regulatory transcription factor 1
ENSNVIG00000000711	MT21D	1.03191	1.01888	1.39997	0.569644	0.0972002	0.202253	1.7817	1.31254	1.36534	-1.88791	0.0328566	0.0751621	0.329805	0.548877	0.785772	2.27711	0.00438737	0.0127694	valosin containing protein lysine methyltransferase
ENSNVIG00000009511	MSI1	0.214845	0.190919	0.3447	0.10081	0.0688063	0	0.0252247	0	0	-2.03581	0.0732235	0.143177	-4.81503	0.00179142	0.0179456	-2.70063	0.253713	1	musashi RNA binding protein 1
ENSNVIG00000022323	MS4A2	0.113938	0	0	0.62373	0.364899	0.949097	1.20396	0.579696	1.15327	4.18704	0.0049764	0.016127	4.66051	0.000584431	0.00742754	0.528966	0.456611	0.576446	membrane spanning 4-domains A2
ENSNVIG00000022929	MRTFB	4.03146	1.61311	2.73433	0.441202	0.489343	0.117487	3.72591	5.00821	2.74946	-2.89693	6.88181e-08	1.33295e-06	0.410259	0.25539	0.541823	3.37722	8.87803e-13	5.8074e-11	myocardin related transcription factor B
ENSNVIG00000006925	MRPS6	3.44732	11.8583	4.79495	22.2632	25.2861	27.9748	2.08901	3.11181	11.506	2.00098	2.4651e-05	0.000192895	-0.30488	0.65101	0.848071	-2.25013	7.88234e-05	0.000419023	mitochondrial ribosomal protein S6
ENSNVIG00000021989	MRPS34	24.3788	35.793	33.9922	95.238	114.303	216.321	40.5891	70.1373	58.9498	2.27155	3.37564e-10	1.5768e-08	0.801409	0.00271722	0.0245524	-1.40791	0.000184866	0.000869275	mitochondrial ribosomal protein S34
ENSNVIG00000013117	MRPL41	109.058	194.874	163.474	598.369	552.216	821.767	154.444	266.121	244.613	2.1706	1.20071e-12	1.26195e-10	0.460792	0.113548	0.335546	-1.64576	3.77596e-08	6.35277e-07	mitochondrial ribosomal protein L41
ENSNVIG00000008739	MRGPRG	10.3164	0.765153	2.76834	20.5294	11.9438	60.2752	10.8613	10.5961	70.3765	2.84382	0.010783	0.0303579	2.70796	0.0290603	0.138324	-0.0985	0.9267	0.950932	MAS related GPR family member G
ENSNVIG00000005053	MPP7	2.68561	3.75656	3.3912	0.622295	1.31403	0.289992	6.13109	8.41337	4.64241	-2.04422	8.89318e-05	0.000566898	0.914021	0.00286818	0.0255687	3.0314	1.30312e-09	3.36547e-08	membrane palmitoylated protein 7
ENSNVIG00000018882	MPEG1	21.4896	2.27475	2.67905	3.4217	1.70507	2.45126	7.36463	4.18625	21.0983	-1.70291		1	0.282169	0.806734	0.924703	2.03201	0.000252738	0.00113007	macrophage expressed 1
ENSNVIG00000018126	MPDZ	5.71808	5.86394	5.86919	1.41062	1.59156	0.57239	4.63896	4.15941	3.57422	-2.19068	6.31779e-09	1.81918e-07	-0.539461	0.00663994	0.0482193	1.71824	6.30613e-06	4.83651e-05	multiple PDZ domain crumbs cell polarity complex component
ENSNVIG00000003620	MOT2	4.08716	1.6388	2.05962	1.33045	1.06311	0.518462	3.45895	7.60008	3.54663	-1.31887	0.00997322	0.0286071	0.85911	0.0428958	0.178498	2.2515	1.94105e-06	1.77184e-05	solute carrier family 16 member 7
ENSNVIG00000003868	MON2	3.66695	3.39734	3.75805	1.09907	0.788954	0.578613	3.84065	3.52382	2.42537	-2.03647	5.39832e-11	3.24208e-09	-0.189029	0.440727	0.710117	1.91358	1.61289e-08	3.05656e-07	MON2 homolog, regulator of endosome-to-Golgi trafficking
ENSNVIG00000000450	MOGAT1	1.71182	2.05874	1.88432	1.04681	1.11294	0.385966	4.14054	7.15415	2.05547	-1.05407	0.0152095	0.040265	1.18461	0.00281536	0.0251925	2.31754	1.16068e-05	8.21057e-05	monoacylglycerol O-acyltransferase 1
ENSNVIG00000011823	MOB3B	0.565851	0.440191	0.653382	0.187734	0.137287	0.114266	0.88581	0.894215	0.983502	-1.81791	0.00487718	0.0158475	0.695441	0.0926168	0.295473	2.57428	2.73893e-06	2.36991e-05	MOB kinase activator 3B
ENSNVIG00000014737	MND1	1.48452	2.33191	1.6916	0.316623	0.324158	1.79868	0.633801	0.343315	0.303557	-1.08937	0.17334	0.281951	-2.14707	0.00203989	0.0196537	-1.00783	0.308203	0.427823	meiotic nuclear divisions 1
ENSNVIG00000004310	MN1	5.078	3.02307	4.42875	2.16914	3.22864	0.853094	13.6776	14.9262	17.1689	-0.904192	0.0511052	0.107316	1.8293	1.78696e-13	3.02671e-11	2.79959	3.88116e-11	1.5221e-09	MN1 proto-oncogene, transcriptional regulator
ENSNVIG00000021721	MMP27	1.48741	0.293724	1.08473	4.44134	2.46839	4.55049	1.96861	0.584771	1.79447	2.09761	0.000170724	0.000980161	0.575524	0.36877	0.652929	-1.47211	0.00289073	0.00897908	matrix metallopeptidase 27
ENSNVIG00000006896	MMP16	2.19482	0.225739	1.10043	0.143036	0.14644	0.342799	0.429484	0.465282	0.257125	-2.38149	0.00531151	0.0170001	-1.6527	0.0221308	0.114546	0.789545	0.284879	0.4019	matrix metallopeptidase 16
ENSNVIG00000021917	MMP12	2.61144	0.0805769	0.0272775	0.0425468	0.130678	0.135957	0.223567	0.0346003	2.32509	-3.03529		1	-0.0863284	0.965815	0.986455	2.98942	0.0190764	0.0443458	matrix metallopeptidase 12
ENSNVIG00000001915	MMGT1	6.42371	3.01533	6.54702	1.48237	0.505883	1.05263	6.55288	8.43853	4.61889	-2.29609	0.000425331	0.00205823	0.248673	0.579269	0.806584	2.61004	6.87662e-06	5.20046e-05	membrane magnesium transporter 1
ENSNVIG00000018245	MLXIP	9.45967	7.55165	8.91908	3.85026	3.91709	1.1349	12.9788	14.8778	11.4746	-1.44554	0.000901967	0.00386827	0.556931	0.00515521	0.0395066	2.07228	1.43253e-06	1.36655e-05	MLX interacting protein
ENSNVIG00000001792	MITF	2.85271	1.77963	2.67854	0.770685	1.03819	0.626475	4.9631	5.55822	3.48538	-1.48745	5.50013e-05	0.000378903	0.893545	0.00212376	0.0202833	2.44762	3.08698e-13	2.21608e-11	melanocyte inducing transcription factor
ENSNVIG00000006906	MISP3	0.650316	0.802628	1.01892	2.16143	3.05896	7.99017	1.52705	1.80943	1.82844	2.51193	1.17453e-05	0.000103138	1.0195	0.0330014	0.150368	-1.43605	0.00691965	0.0187602	MISP family member 3
ENSNVIG00000002248	MISP	0.10196	0.181209	0.0408963	0.510312	0.326536	0.475616	0.0239419	0.181563	0.18347	2.10887	0.00810093	0.0240129	0.210809	0.854515	0.945354	-1.83259	0.0202543	0.0466859	mitotic spindle positioning
ENSNVIG00000017034	MIR29B2	0.9267	5.94747	3.25239	20.292	14.0973	9.26318	9.79223	11.7872	11.4643	2.19935	0.00406322	0.013649	1.65617	0.0286216	0.136992	-0.478198	0.350915	0.473382	microRNA 29b-2
ENSNVIG00000000373	MINDY2	4.20691	2.41968	3.3789	0.638828	0.327015	0.238157	4.19599	5.68866	3.67479	-2.9531	5.54711e-10	2.38568e-08	0.393185	0.200098	0.4728	3.41313	4.82403e-15	5.48514e-13	MINDY lysine 48 deubiquitinase 2
ENSNVIG00000016788	MIME	48.581	16.2186	39.446	8.95886	5.14412	2.27204	8.71765	7.59398	5.76019	-2.57269	7.79551e-07	1.0322e-05	-2.27901	5.58784e-10	4.68447e-08	0.359494	0.439028	0.559082	osteoglycin
ENSNVIG00000009835	MIGA1	1.02671	0.930426	1.35392	0.153987	0.202694	0.164019	1.28802	2.16462	0.90161	-2.57266	3.49596e-07	5.29145e-06	0.342927	0.386676	0.66719	2.98679	2.58224e-08	4.61411e-07	mitoguardin 1
ENSNVIG00000008815	MIER3	2.47732	1.30455	1.46289	0.301366	0.176308	0	1.77747	2.48581	1.79549	-3.34521	6.99587e-06	6.68804e-05	0.16346	0.678662	0.861497	3.57442	6.6507e-08	1.02154e-06	MIER family member 3
ENSNVIG00000016586	MIDEAS	8.39907	3.71594	6.63511	1.20099	2.44397	0.458	6.46657	12.7451	6.52478	-2.09134	0.000107989	0.000670586	0.409484	0.244911	0.528025	2.57697	1.45802e-06	1.38463e-05	ELM2 and Myb/SANT domain containing 1
ENSNVIG00000019318	MID1	1.20359	0.499662	0.960036	0.149744	0.175209	0.113929	0.545976	0.974209	0.692187	-2.50103	2.8148e-05	0.000215308	-0.31297	0.485178	0.743832	2.25479	4.51302e-05	0.000259607	midline 1
ENSNVIG00000007281	MICU3	1.24948	1.33651	2.61026	0.366429	0.375149	0.216835	3.11738	4.00631	2.07857	-2.33954	5.95708e-05	0.000404581	0.775828	0.0606951	0.224133	3.18335	1.8629e-10	6.08116e-09	mitochondrial calcium uptake family member 3
ENSNVIG00000012861	MICAL3	3.60309	2.94991	3.79278	0.803738	0.90898	0.109502	5.6124	3.96733	2.92324	-2.40724	2.59994e-05	0.000201571	0.231675	0.407174	0.684701	2.70752	4.49903e-06	3.61759e-05	microtubule associated monooxygenase, calponin and LIM domain containing 3
ENSNVIG00000017804	MIB1	4.08636	1.51462	2.97304	0.383079	0.227061	0.171806	2.63346	3.82035	1.82669	-3.35339	4.97988e-11	3.02316e-09	-0.0960561	0.807779	0.924828	3.32573	6.40602e-13	4.30678e-11	mindbomb E3 ubiquitin protein ligase 1
ENSNVIG00000021666	MGP	116.123	56.6283	194.178	235.267	193.013	728.863	79.2998	60.7246	98.2882	1.7537	0.00150387	0.00590728	-0.658538	0.0854451	0.280186	-2.3633	1.3744e-06	1.32377e-05	matrix Gla protein
ENSNVIG00000019620	MGAT5	1.42377	0.425436	0.976844	0.205108	0.119994	0.124841	1.31971	1.14377	1.07452	-2.54976	0.000289975	0.00150454	0.286535	0.546732	0.784205	2.89539	1.44438e-07	1.99597e-06	alpha-1,6-mannosylglycoprotein 6-beta-N-acetylglucosaminyltransferase
ENSNVIG00000017780	MGA	2.1082	1.44591	1.80032	0.354557	0.297656	0.14351	2.24099	2.41625	1.74382	-2.65118	2.87518e-12	2.70107e-10	0.213879	0.383028	0.664147	2.93194	3.67279e-16	5.45828e-14	MAX dimerization protein MGA
ENSNVIG00000023775	MFSD6	2.34318	1.98307	2.4733	0.964449	0.902767	0.381563	3.39232	3.42858	3.01171	-1.49706	0.000414791	0.00201768	0.48915	0.0589319	0.219719	2.05146	8.17503e-08	1.22135e-06	major facilitator superfamily domain containing 6
ENSNVIG00000005609	MFSD4B	0.720233	1.57872	1.16999	0.29289	0.369059	0.0719937	0.761054	1.79556	0.372604	-2.14214	0.00044125	0.00212305	-0.306744	0.573995	0.802539	1.92044	0.00832053	0.0219608	major facilitator superfamily domain containing 4B
ENSNVIG00000008842	MFAP3L	2.66398	1.01167	2.31172	0.801281	0.656281	0.426744	3.48863	2.99747	2.36226	-1.56755	0.00359176	0.0122912	0.523836	0.198217	0.469693	2.1528	1.65593e-07	2.24797e-06	microfibril associated protein 3 like
ENSNVIG00000019949	MFAP3	6.35506	4.49283	5.50622	1.05104	1.29126	0.735681	7.32614	6.17849	4.96634	-2.31092	1.78265e-11	1.22857e-09	0.13389	0.608159	0.824202	2.50861	4.53992e-14	4.02698e-12	microfibril associated protein 3
ENSNVIG00000002828	MEX3C	5.35442	3.46233	4.42168	1.60926	1.47944	0.524727	5.44835	5.66211	4.53409	-1.77397	6.52583e-05	0.000437379	0.19826	0.454444	0.721503	2.03906	6.32253e-07	7.00107e-06	mex-3 RNA binding family member C
ENSNVIG00000004833	METTL27	2.61197	5.02457	3.11591	7.04366	13.6293	19.2066	1.48047	4.92617	3.8492	1.98467	8.79985e-06	8.09509e-05	-0.121559	0.799666	0.921614	-2.03985	6.19265e-05	0.000338985	methyltransferase like 27
ENSNVIG00000018644	METTL21EP	0.631841	2.7223	0.979173	2.78506	4.78289	1.33972	6.33932	8.10976	3.61759	1.13276	0.105623	0.191335	2.00342	0.000311085	0.00449799	0.944897	0.0704947	0.131475	methyltransferase like 21E, pseudogene
ENSNVIG00000016305	METTL15	2.42138	2.1631	3.21813	0.961833	1.0155	0.192094	4.55767	5.49977	3.45803	-1.74707	0.00131943	0.00530638	0.74605	0.0117378	0.0736169	2.56442	4.68912e-07	5.45251e-06	methyltransferase like 15
ENSNVIG00000000480	Metazoa_SRP	1.94607	1.78424	1.39388	41.7435	3.33883	5.78949	2.12165	0.707229	1.87598	3.40235	3.89247e-05	0.000283727	-0.1528	0.841355	0.93897	-3.49796	5.39335e-05	0.000300771	Metazoan signal recognition particle RNA
ENSNVIG00000022825	MEST	93.3779	24.527	61.2082	25.063	21.2799	19.3251	13.3548	11.6644	12.0687	-1.34896	0.00179624	0.00684624	-2.30829	1.4271e-09	1.07675e-07	-0.899085	1.20436e-05	8.45947e-05	mesoderm specific transcript
ENSNVIG00000016914	MERTK	2.70233	0.499089	1.03323	0.425706	0.902806	0.194333	2.05431	2.05245	2.7768	-1.37172	0.0624512	0.126224	0.667391	0.20385	0.476982	2.10061	4.4944e-05	0.000259082	MER proto-oncogene, tyrosine kinase
ENSNVIG00000016306	MELK	0.695025	0.637229	0.597378	0.116472	0.158992	0.82707	0.0291435	0.0315727	0.0279164	-0.719034	0.368632	0.500397	-4.48934	1.90474e-05	0.00044468	-3.71997	0.00416905	0.0122243	maternal embryonic leucine zipper kinase
ENSNVIG00000004240	MEGF6	2.80604	1.93243	1.74974	1.67809	2.62424	4.47838	0.332222	0.659841	1.32597	0.532808	0.199708	0.313858	-1.52061	0.000958982	0.0110008	-2.00031	0.000228358	0.0010375	multiple EGF like domains 6
ENSNVIG00000023871	MEGF10	3.90381	2.23345	3.21946	1.02715	0.467377	0.101303	1.45641	0.788904	2.07895	-2.45335	5.86125e-05	0.000399423	-1.14427	0.00295998	0.0262321	1.36759	0.0430924	0.0879498	multiple EGF like domains 10
ENSNVIG00000018410	MEF2C	30.2196	27.1421	27.3588	10.3247	5.77932	3.11542	37.2368	42.7668	24.3751	-2.04533	4.19988e-07	6.17893e-06	0.2546	0.292253	0.579948	2.37041	3.13145e-08	5.42464e-07	myocyte enhancer factor 2C
ENSNVIG00000006952	MEF2A	8.81772	7.58399	8.89088	2.2097	1.97625	0.703396	13.8037	17.2883	10.3186	-2.27336	2.39027e-08	5.43908e-07	0.664611	0.00613801	0.0452743	3.00928	6.26719e-13	4.24715e-11	myocyte enhancer factor 2A
ENSNVIG00000014201	MED13L	3.79391	1.67666	2.80422	0.375193	0.333579	0.0631007	4.28392	4.71326	3.55687	-3.32131	1.23551e-09	4.65836e-08	0.559854	0.0663323	0.237808	3.94895	1.63552e-16	2.74347e-14	mediator complex subunit 13L
ENSNVIG00000001880	MED13	2.94608	3.04885	3.12302	0.824571	0.702314	0.34689	5.0714	4.35022	3.13892	-2.18622	2.24763e-10	1.11823e-08	0.41813	0.0756043	0.258662	2.6712	1.92247e-13	1.42853e-11	mediator complex subunit 13
ENSNVIG00000013027	MED12L	0.155458	0.0639559	0.077943	0.0101311	0.0207445	0.0107912	0.0684452	0.0576725	0.072848	-2.73575	0.0128148	0.0349829	-0.61489	0.403381	0.681428	2.18063	0.0456717	0.0922277	mediator complex subunit 12L
ENSNVIG00000001470	MDN1	1.26437	1.24095	1.30314	0.294866	0.257607	0.10888	1.40184	1.36522	1.01771	-2.42818	7.89412e-11	4.53379e-09	-0.0535156	0.80686	0.924703	2.4424	1.22534e-10	4.24535e-09	midasin AAA ATPase 1
ENSNVIG00000012901	MD2L1	2.71904	2.91078	2.49693	1.34298	0.870799	0.762925	0.705686	0.473266	0.643782	-1.35178	0.000814886	0.00355095	-2.19337	3.69164e-08	2.05629e-06	-0.780887	0.122378	0.205952	mitotic arrest deficient 2 like 1
ENSNVIG00000005208	MCTP1	0.878922	0.0400533	0.284742	0.0634478	0.129915	0.0675816	0.762041	0.859958	0.851613	-2.10224	0.0433197	0.0939433	1.005	0.172231	0.43434	3.16839	7.51537e-08	1.13698e-06	multiple C2 and transmembrane domain containing 1
ENSNVIG00000019990	MCM4	2.5003	1.6201	1.33195	0.331708	0.357476	0.223149	0.380052	0.184569	0.326389	-2.4802	1.04479e-08	2.73731e-07	-2.6446	1.83292e-10	1.76887e-08	-0.106811	0.839983	0.889326	minichromosome maintenance complex component 4
ENSNVIG00000016500	MCL1	46.8964	25.8221	37.1424	15.36	12.5918	6.10564	35.5929	55.2146	54.5027	-1.59229	4.65402e-05	0.000329524	0.361394	0.197219	0.468448	2.02096	5.32507e-08	8.44732e-07	MCL1 apoptosis regulator, BCL2 family member
ENSNVIG00000021204	MCC	1.14149	0.512307	0.87706	0.0463735	0.356078	0.0987897	1.47945	1.8479	0.716914	-2.23504	0.00221481	0.00817117	0.628928	0.169647	0.4302	2.93595	2.03273e-05	0.000131999	MCC regulator of WNT signaling pathway
ENSNVIG00000015525	MBOAT2	4.73618	5.07557	6.00411	2.28857	2.6205	5.54893	1.24324	1.66522	0.866104	-0.502623	0.201007	0.315429	-2.11841	9.9898e-12	1.16775e-09	-1.55203	0.000631274	0.00246714	membrane bound O-acyltransferase domain containing 2
ENSNVIG00000016918	MBNL2	16.025	10.0036	15.3554	3.10715	3.34015	0.524019	30.8267	32.3223	24.3155	-2.47123	6.29288e-06	6.09569e-05	1.03699	2.33139e-05	0.000525797	3.57846	1.25913e-11	5.55524e-10	muscleblind like splicing regulator 2
ENSNVIG00000012696	MBNL1	14.6282	11.9175	14.2828	4.2119	3.0647	1.29783	24.0289	22.5331	19.9994	-2.15547	7.99196e-08	1.50834e-06	0.66293	0.000516958	0.00674076	2.88504	1.7884e-13	1.35264e-11	muscleblind like splicing regulator 1
ENSNVIG00000003864	Mb	2444.07	6005.68	4837.67	27601.2	28857.7	28389.6	18922	17404.1	18577	2.76791	7.77189e-16	2.14249e-13	2.00121	7.78404e-11	7.92683e-09	-0.704161	1.21776e-05	8.54651e-05	myoglobin
ENSNVIG00000024321	MATN2	15.0323	11.9484	18.071	3.60844	3.32256	2.82827	5.28113	5.09382	4.40601	-2.11021	4.50616e-15	9.24092e-13	-1.65031	1.57978e-12	2.22227e-10	0.523143	0.0274472	0.0603519	matrilin 2
ENSNVIG00000006982	MATK	1.68546	0.18789	0.381636	2.04092	1.08827	7.74448	1.18094	0.518666	2.47644	2.369	0.00480807	0.0156752	0.867396	0.267157	0.554386	-1.46327	0.0491965	0.0982423	megakaryocyte-associated tyrosine kinase
ENSNVIG00000023490	MASTL	0.266038	0.213426	0.266771	0.0260065	0.0266254	0.0277009	0.078088	0.0422984	0.0747999	-3.12015	0.00635895	0.0196827	-1.96549	0.0223765	0.115406	1.20958	0.39563	0.517582	microtubule associated serine/threonine kinase like
ENSNVIG00000020768	MARH5	7.89436	6.36663	7.10033	2.21499	2.55719	1.20475	10.33	10.8461	11.2166	-1.73894	1.28851e-06	1.56106e-05	0.559019	0.011546	0.0727056	2.36207	2.65494e-13	1.93879e-11	membrane associated ring-CH-type finger 5
ENSNVIG00000006077	MAPK8IP2	1.19339	0.132768	0.859588	0.814975	0.269152	0.308026	0.118407	0.106897	0.0945174	-0.551415	0.486886	0.611782	-2.80938	0.000472803	0.00630366	-2.19744	0.00284365	0.00886099	mitogen-activated protein kinase 8 interacting protein 2
ENSNVIG00000010460	MAPK15	0.0503641	0.024864	0.126257	0.315093	0.120972	0.377575	0.0295659	0	0.0566419	2.10942	0.0546471	0.113366	-1.23264	0.506933	1	-3.27906	0.0103936	0.0265835	mitogen-activated protein kinase 15
ENSNVIG00000011071	MAPK13	6.88718	0.29891	4.06022	3.37367	1.81787	2.33261	0.399864	0.529459	0.723495	-0.480124	0.543501	0.660547	-2.79857	0.00034302	0.00486233	-2.25877	5.09595e-06	4.01935e-05	mitogen-activated protein kinase 13
ENSNVIG00000014169	MAP9	1.28907	0.551543	1.31417	0.0672069	0.206419	0.107378	0.983764	0.929127	0.531576	-2.95177	5.59953e-05	0.000384648	-0.411556	0.410444	0.68734	2.60541	0.000202234	0.000935877	microtubule associated protein 9
ENSNVIG00000019008	MAP7	0.734433	0.0530603	0.808307	0.168104	0.0573682	0.0596855	0.273409	0.888594	0.503646	-2.38132	0.0221533	0.0546792	0.0145944	0.985396	0.994306	2.46336	0.002416	0.00774344	microtubule associated protein 7
ENSNVIG00000000900	MAP4K5	4.82497	4.47235	5.23323	0.949744	1.65562	0.601505	7.90007	5.94924	4.63274	-2.08125	1.35329e-07	2.39044e-06	0.304708	0.253645	0.539875	2.4515	2.33023e-09	5.5761e-08	mitogen-activated protein kinase kinase kinase kinase 5
ENSNVIG00000001999	MAP4K3	3.26043	4.68516	4.42247	1.09276	1.04885	0.242492	4.73377	5.05428	2.58643	-2.27789	3.96842e-06	4.09405e-05	-0.0482679	0.877594	0.955012	2.30251	8.3652e-06	6.20504e-05	mitogen-activated protein kinase kinase kinase kinase 3
ENSNVIG00000006878	MAP3K9	0.361678	0.0119037	0.0846242	0	0.0579155	0	0.127392	0.214684	0.244056	-2.8739	0.0832476	0.158737	0.321459	0.739715	0.892789	3.25978	0.00713575	0.0192598	mitogen-activated protein kinase kinase kinase 9
ENSNVIG00000023722	MAP3K2	2.57443	1.36549	1.62145	0.0998331	0.0340697	0.106338	1.89849	2.67917	1.41177	-4.43874	8.22642e-10	3.3174e-08	0.0597689	0.877744	0.955012	4.56531	7.04857e-11	2.5792e-09	mitogen-activated protein kinase kinase kinase 2
ENSNVIG00000008906	MAP3K1	3.90893	2.38574	3.22744	0.423155	0.179266	0.0777113	4.12939	3.14456	3.4414	-3.7055	2.74486e-13	3.49678e-11	0.131813	0.61992	0.831829	3.89919	2.0402e-16	3.26085e-14	mitogen-activated protein kinase kinase kinase 1
ENSNVIG00000008991	MAP2K4	2.06309	2.40437	2.54358	1.42827	1.51642	0.281727	7.18732	5.9366	3.4994	-1.02082	0.0777169	0.150182	1.19993	0.000685065	0.00844829	2.2901	3.3083e-05	0.000199748	mitogen-activated protein kinase kinase 4
ENSNVIG00000004578	MAP2	0.77426	0.914519	1.10291	0.113178	0.0347613	0.0482206	0.484259	0.662682	0.667319	-3.72917	4.16799e-12	3.61283e-10	-0.666196	0.0362435	0.159577	3.12759	1.40758e-08	2.71609e-07	microtubule associated protein 2
ENSNVIG00000004945	MANBA	4.54925	1.98076	3.53222	0.864716	0.885295	0.394738	2.74479	2.93339	2.68251	-2.12975	3.62757e-06	3.80307e-05	-0.307398	0.353713	0.63853	1.88591	2.77867e-07	3.4923e-06	mannosidase beta
ENSNVIG00000020927	MAN2A1	4.33988	1.16673	2.4129	0.302431	0.550451	0.107378	1.70267	1.43468	1.52224	-2.94081	1.62251e-06	1.89869e-05	-0.801134	0.0559825	0.212595	2.20271	9.52297e-06	6.90956e-05	mannosidase alpha class 2A member 1
ENSNVIG00000000375	MAN1A2	3.21236	1.18394	2.24149	0.463076	0.663736	0.0739871	2.46805	2.78674	2.29753	-2.36398	0.000243173	0.00130093	0.145643	0.692257	0.868408	2.57734	2.85757e-06	2.45876e-05	mannosidase alpha class 1A member 2
ENSNVIG00000018956	MAN1A1	8.49019	1.23721	5.02596	1.4653	1.2939	1.34617	5.54096	9.01166	7.27002	-1.74569	0.00193238	0.00727117	0.52513	0.286501	0.574863	2.33447	2.77627e-16	4.23744e-14	mannosidase alpha class 1A member 1
ENSNVIG00000012281	MAMSTR	8.66005	11.1817	9.21832	11.739	12.2317	17.5349	1.45997	1.4122	2.49731	0.608225	0.0375731	0.0837526	-2.47232	6.25276e-13	9.97977e-11	-3.02387	5.17794e-17	9.85671e-15	MEF2 activating motif and SAP domain containing transcriptional regulator
ENSNVIG00000005971	MAML2	1.26945	0.325889	0.992902	0.0992759	0.121966	0.0634465	0.894268	0.85578	0.842335	-3.08206	1.52091e-05	0.000128845	-0.0351254	0.9421	0.978967	3.10723	1.47747e-08	2.82498e-07	mastermind like transcriptional coactivator 2
ENSNVIG00000010507	MAMDC2	2.05727	1.11172	1.75629	2.7829	2.04781	3.40422	6.52815	8.27458	7.31633	0.837708	0.0208141	0.0520192	2.12491	3.2484e-14	6.41907e-12	1.34879	1.58864e-06	1.49052e-05	MAM domain containing 2
ENSNVIG00000016308	MALT1	0.685035	1.20058	1.28798	0.321434	0.191965	0.142657	1.54826	1.80801	1.52159	-2.17582	0.000151678	0.000893385	0.573297	0.119617	0.34718	2.81286	2.1733e-09	5.23755e-08	MALT1 paracaspase
ENSNVIG00000010985	MAGI1	2.02277	0.99861	1.38543	0.381346	0.390422	0.165486	1.09203	0.815504	0.974958	-2.13251	4.31752e-06	4.4109e-05	-0.64905	0.0585071	0.218533	1.54435	0.000215723	0.000987779	membrane associated guanylate kinase, WW and PDZ domain containing 1
ENSNVIG00000010323	MAGEL2	0.901717	0.601261	0.904203	0.201479	0.112513	0.0390193	0.0962449	0.0744765	0.105363	-2.66406	1.15591e-05	0.000101769	-3.15755	3.16817e-09	2.23781e-07	-0.428802	0.621428	0.721507	MAGE family member L2
ENSNVIG00000011058	MACROH2A2	1.677	0.699125	2.01795	0.87432	0.596752	0.558771	0.175018	0.237007	0.125736	-1.01508	0.0980305	0.180497	-3.08155	2.20838e-05	0.000502149	-2.00129	0.00886997	0.023187	macroH2A.2 histone
ENSNVIG00000023590	LZTS1	0.229003	0.452222	0.436305	0.107454	0.220022	0	0.0537739	0	0.0772645	-1.66804	0.0990691	0.181892	-3.09986	0.00346349	0.0294069	-1.38043	0.401542	0.523261	leucine zipper tumor suppressor 1
ENSNVIG00000010536	LYVE1	13.6866	3.0406	6.86218	2.74277	3.90386	3.06398	13.1567	13.655	30.3043	-1.18024	0.0254197	0.0610937	1.24478	0.0106263	0.067945	2.48053	1.53525e-09	3.87635e-08	lymphatic vessel endothelial hyaluronan receptor 1
ENSNVIG00000006945	LYST	0.705813	0.545242	0.630749	0.137278	0.140545	0.0243704	1.04337	1.10708	0.888389	-2.53727	1.17944e-06	1.44875e-05	0.647817	0.00820128	0.0563932	3.25292	1.22644e-11	5.48243e-10	lysosomal trafficking regulator
ENSNVIG00000018880	LYSM3	3.27939	2.10031	3.22178	1.03971	0.780597	0.258404	4.39662	3.46663	3.36421	-1.94828	0.000114763	0.000705977	0.344708	0.254566	0.540974	2.35633	2.4571e-07	3.1334e-06	LysM domain containing 3
ENSNVIG00000014802	LYPD2	1.2349	2.25101	1.90508	8.02303	2.73799	10.9196	0.892231	3.3831	2.13665	2.09885	0.000394465	0.00193504	0.19376	0.768213	0.907013	-1.83875	0.00423539	0.0123803	LY6/PLAUR domain containing 2
ENSNVIG00000010743	LY6H	1.97353	7.62497	2.83939	2.81833	2.74801	2.71606	0.402973	0	0.193002	-0.495742	0.416353	0.545832	-4.40385	1.3816e-06	4.74806e-05	-3.84752	4.31422e-06	3.50223e-05	lymphocyte antigen 6 family member H
ENSNVIG00000019596	LURAP1	0.114486	0.02826	0.0191336	0.0149221	0.0611087	0.0317885	0.201625	0.157755	0.118027	-0.485965	0.706458	0.793097	1.5224	0.0866823	0.283125	2.07182	0.0201148	0.0464284	leucine rich adaptor protein 1
ENSNVIG00000003815	LTN1	2.71443	1.77956	2.8902	0.673357	0.666013	0.194503	3.17841	3.84243	2.16649	-2.16822	2.72752e-06	2.95337e-05	0.269467	0.361873	0.646929	2.50894	3.77215e-08	6.35277e-07	listerin E3 ubiquitin protein ligase 1
ENSNVIG00000015855	LTBP2	1.04521	0.474572	1.13224	0.13126	0.268768	0.0889713	1.1555	1.31004	0.76364	-2.33798	2.64548e-05	0.000204818	0.239988	0.538176	0.778275	2.64579	3.4937e-08	5.96075e-07	latent transforming growth factor beta binding protein 2
ENSNVIG00000022704	LRTM1	0.684952	0.517172	0.606035	0.189056	0.0645184	0.335623	0.141916	0.0512485	0.0453135	-1.52895	0.0897251	0.168188	-2.95898	0.00387763	0.0320382	-1.37869	0.306507	0.426027	leucine rich repeats and transmembrane domains 1
ENSNVIG00000024338	LRRN1	2.67541	3.905	3.96585	1.42517	1.64535	0.484476	6.37337	5.8196	4.36072	-1.47166	0.00157536	0.00613264	0.604764	0.0334711	0.151267	2.14458	7.20288e-07	7.79254e-06	leucine rich repeat neuronal 1
ENSNVIG00000012536	LRRK2	0.9949	1.00453	1.20619	0.254954	0.297025	0.0468216	1.21429	1.58719	0.676405	-2.32074	1.27854e-05	0.000111111	0.0674218	0.840237	0.938314	2.46405	1.9092e-05	0.000125099	leucine rich repeat kinase 2
ENSNVIG00000011860	LRRC58	5.49976	1.25315	3.57561	0.047264	0.0967776	0	2.80285	4.45862	1.80121	-6.04946	5.10133e-09	1.53186e-07	-0.234849	0.64645	0.845847	5.88383	1.43093e-09	3.64553e-08	leucine rich repeat containing 58
ENSNVIG00000017083	LRRC52	0.0439889	0.3909	0.352881	1.37604	1.12703	0.879416	0.361528	0.447613	0.395777	2.1948	0.00632212	0.0196035	0.563005	0.570775	0.799856	-1.56715	0.00969927	0.0250381	leucine rich repeat containing 52
ENSNVIG00000007082	LRP8	0.649556	0.0427568	0.376333	0.112884	0.11557	0.0480954	0.779582	0.330481	0.243507	-1.84576	0.0668998	0.13315	0.309452	0.701678	0.872814	2.21179	0.0044336	0.0128841	LDL receptor related protein 8
ENSNVIG00000011216	LRP6	4.95216	1.02895	3.65311	0.269411	0.179284	0.143482	5.17722	3.97652	2.49898	-3.92317	8.58994e-12	6.41993e-10	0.2365	0.61138	0.826431	4.22023	1.64298e-23	1.07059e-20	LDL receptor related protein 6
ENSNVIG00000024477	LRIG2	1.26892	0.672009	0.913831	0.234555	0.240137	0.2114	1.19186	1.55532	1.20654	-1.95886	4.14196e-05	0.000298932	0.426303	0.218739	0.495719	2.44946	1.04697e-09	2.7629e-08	leucine rich repeats and immunoglobulin like domains 2
ENSNVIG00000012304	LRCH3	2.99622	2.34407	3.00448	0.384124	0.419484	0.300044	3.32559	3.31123	1.98867	-2.82024	4.12173e-13	5.02253e-11	0.00243866	0.993538	0.997504	2.88867	1.93716e-12	1.11759e-10	leucine rich repeats and calponin homology domain containing 3
ENSNVIG00000014120	LRCH2	0.544406	0.250847	0.909844	0.0567661	0.0290585	0	0.234366	0.300065	0.204088	-4.19399	0.000206911	0.00114154	-1.25253	0.0540985	0.207674	3.00965	0.00957921	0.0247773	leucine rich repeats and calponin homology domain containing 2
ENSNVIG00000009168	LRBA	1.04229	0.947377	0.898648	0.289479	0.210578	0.0973705	0.94354	1.19565	0.777824	-2.17422	1.52646e-07	2.63715e-06	-0.0329714	0.900772	0.963472	2.21111	1.64527e-07	2.24069e-06	LPS responsive beige-like anchor protein
ENSNVIG00000001351	LRATD2	2.16919	3.27825	1.33173	0.553922	0.992433	0.147503	2.91064	5.51819	7.91616	-1.90148	0.00664608	0.0204166	1.22529	0.00924494	0.0616045	3.19297	2.71316e-07	3.42011e-06	LRAT domain containing 2
ENSNVIG00000020508	LPP	3.509	0.866171	2.23135	0.368121	0.205572	0.356459	1.83385	3.18416	2.18977	-2.73043	1.09869e-05	9.78577e-05	0.082642	0.860864	0.947911	2.87764	1.64669e-09	4.12086e-08	LIM domain containing preferred translocation partner in lipoma
ENSNVIG00000014063	LPIN1	15.3247	11.7984	13.0105	8.50945	8.23304	2.06429	25.2331	28.7312	25.4359	-0.996835	0.0342029	0.0776804	0.941347	1.0506e-06	3.74225e-05	2.00738	1.27387e-05	8.8924e-05	lipin 1
ENSNVIG00000020722	LOX	12.0796	1.40438	8.90899	1.64431	0.726191	1.85447	7.69632	13.5817	12.0552	-2.30802	0.000415759	0.00202181	0.534624	0.512036	0.761603	2.90385	5.25081e-13	3.61623e-11	lysyl oxidase
ENSNVIG00000013941	LNX1	0.390646	0.498212	0.767124	0.76375	0.599477	0.162702	3.07679	2.00823	1.95872	-0.0201304	0.974944	0.982169	2.04783	2.14044e-07	9.34977e-06	2.13085	2.76563e-05	0.000171192	ligand of numb-protein X 1
ENSNVIG00000006430	LMTK2	1.51249	0.862253	1.28194	0.183056	0.345992	0.044996	2.12461	3.2178	1.70102	-2.56861	1.18374e-05	0.000103675	0.898492	0.00695963	0.0499883	3.54046	1.12946e-10	3.92921e-09	lemur tyrosine kinase 2
ENSNVIG00000005693	LMNTD2	0.328876	0.108241	0.087942	0.342925	0.210652	0.511374	0.0514839	0.0278876	0.024658	1.11609	0.189623	0.301476	-2.3708	0.067969	0.241508	-3.43141	0.00110869	0.00397196	lamin tail domain containing 2
ENSNVIG00000012494	LMLN	0.88598	0.516922	0.767274	0.0314941	0.257949	0.0335461	0.685598	0.947639	0.792604	-2.64581	0.00175419	0.00670723	0.116822	0.794622	0.919834	2.83093	0.000278302	0.00122946	leishmanolysin like peptidase
ENSNVIG00000002743	LMBRD2	3.19552	1.41982	3.32449	0.218664	0.191887	0.0332729	4.66632	4.85204	3.3243	-4.05254	1.96857e-10	9.88162e-09	0.651543	0.0720994	0.250582	4.76652	1.10786e-19	3.75386e-17	LMBR1 domain containing 2
ENSNVIG00000000464	LIPC	1.91434	3.88249	3.42417	1.53755	1.57414	1.16364	0.789696	0.592283	0.58188	-1.01431	0.0145817	0.0389277	-2.27518	9.18398e-08	4.4969e-06	-1.19779	0.00470592	0.0135453	lipase C, hepatic type
ENSNVIG00000016437	LIN7C	9.26098	5.32064	8.14606	1.52472	1.38756	0.541355	9.9512	10.9873	5.3904	-2.6179	1.92581e-09	6.76085e-08	0.166833	0.615094	0.828527	2.85482	1.95668e-10	6.32636e-09	lin-7 homolog C, crumbs cell polarity complex component
ENSNVIG00000001269	LIN7A	0.828115	0.350424	0.593141	0.27755	0.0947185	0	1.18062	0.827609	0.79829	-2.13757	0.0897116	0.168182	0.626118	0.385623	0.666639	2.82124	0.00824059	0.0217566	lin-7 homolog A, crumbs cell polarity complex component
ENSNVIG00000004292	LIN54	3.02117	2.68935	3.35913	0.710024	0.676789	0.20863	2.84872	3.06625	2.76397	-2.40681	7.05827e-08	1.36008e-06	-0.106845	0.6627	0.85299	2.36646	2.87415e-08	5.05123e-07	lin-54 DREAM MuvB core complex component
ENSNVIG00000005858	LIMCH1	21.1868	14.6754	20.2633	6.4121	6.83048	3.2905	27.6911	28.5003	16.2398	-1.66614	7.55505e-07	1.0059e-05	0.32352	0.227116	0.506366	2.05846	8.61171e-09	1.80569e-07	LIM and calponin homology domains 1
ENSNVIG00000001169	LIFR	8.84539	4.45368	7.47127	2.39752	4.00378	1.38152	15.1353	13.7759	8.13924	-1.3166	0.00240814	0.0087614	0.792802	0.0130601	0.079032	2.17741	1.83936e-07	2.45761e-06	LIF receptor subunit alpha
ENSNVIG00000002454	LHPL2	7.102	2.51724	5.23466	1.51905	1.1664	0.303379	2.56565	3.31996	3.54989	-2.20977	0.000536111	0.0024973	-0.693516	0.12068	0.348861	1.5803	0.0060112	0.0166653	LHFPL tetraspan subfamily member 2
ENSNVIG00000002489	LGI1	0.287266	0.520003	0.552111	1.38536	1.41833	0.398817	2.75442	2.10098	1.80383	1.33262	0.0345062	0.0781806	2.24838	2.94813e-07	1.23265e-05	0.981363	0.04771	0.0958045	leucine rich glioma inactivated 1
ENSNVIG00000004432	LGAT1	4.45108	1.33287	3.03654	0.741834	0.584222	0.911731	4.71192	3.48046	2.58501	-1.88179	0.000993135	0.00418875	0.250993	0.585038	0.810543	2.19254	1.25703e-06	1.23031e-05	lysophosphatidylglycerol acyltransferase 1
ENSNVIG00000002586	LGALS1	791.613	835.304	875.173	1567.46	1630.62	3031.14	461.771	386.376	621.764	1.41108	6.25353e-06	6.06805e-05	-0.80656	0.000518584	0.00675666	-2.16354	2.8e-10	8.65649e-09	galectin 1
ENSNVIG00000008981	LEMD3	2.88626	1.92171	2.96075	0.864814	0.867688	0.40531	3.42767	3.20701	2.87292	-1.76256	7.85181e-06	7.35084e-05	0.250091	0.342162	0.629632	2.07691	1.66855e-09	4.16327e-08	LEM domain containing 3
ENSNVIG00000021481	LDOCL	13.0317	8.80683	14.3454	3.44239	5.47197	1.25439	15.7084	18.1964	15.1772	-1.73127	0.000514346	0.00241634	0.396783	0.140813	0.382732	2.19662	1.50583e-06	1.42445e-05	retrotransposon Gag like 6
ENSNVIG00000012088	LCORL	0.483975	0.441569	0.54674	0.0670736	0.0784799	0.0102062	0.568229	0.670138	0.358275	-3.13436	1.37857e-07	2.42744e-06	0.068518	0.846974	0.941944	3.27393	6.47225e-08	9.9977e-07	ligand dependent nuclear receptor corepressor like
ENSNVIG00000020819	LCOR	0.897169	0.392966	0.689951	0.0422027	0.0540089	0.0561905	1.00583	1.34708	0.62209	-3.60392	2.19013e-09	7.54697e-08	0.5409	0.178155	0.442199	4.2124	6.62212e-14	5.58169e-12	ligand dependent nuclear receptor corepressor
ENSNVIG00000021884	LCLAT1	1.54802	1.00557	1.55229	0.785835	0.674071	0.248848	2.96541	2.81533	1.95478	-1.16512	0.0167844	0.0434827	0.87069	0.00582244	0.04347	2.10247	1.50202e-06	1.42243e-05	lysocardiolipin acyltransferase 1
ENSNVIG00000002184	LCAP	6.65449	2.4689	5.54047	0.441557	0.495119	0.201568	6.43977	9.54144	3.53788	-3.58577	2.35449e-13	3.06924e-11	0.365572	0.3719	0.655499	4.02368	2.16796e-17	4.53451e-15	leucyl and cystinyl aminopeptidase
ENSNVIG00000022698	LCA5	0.63636	0.746134	0.757761	0.279933	0.159219	0	0.887231	0.885301	0.402571	-2.17967	0.00639589	0.0197817	-0.0265763	0.95634	0.984278	2.22651	0.00677253	0.0184174	lebercilin LCA5
ENSNVIG00000020189	LBX2	0.187422	0.462638	0.234924	1.24586	0.900358	1.24897	0.165038	0.119196	0.421569	2.031	0.00461299	0.0151552	-0.357448	0.741119	0.893593	-2.3255	0.00183568	0.00614871	ladybird homeobox 2
ENSNVIG00000006953	LATS2	4.64501	2.063	4.10372	1.0263	1.27193	0.115071	4.66297	5.71055	5.20458	-2.06268	0.00152952	0.00598986	0.485965	0.133074	0.370247	2.61798	8.6316e-06	6.37474e-05	large tumor suppressor kinase 2
ENSNVIG00000022148	LATS1	1.51381	0.696851	1.00515	0.143983	0.131031	0.0511213	2.13762	1.96453	1.12734	-3.19727	2.20449e-08	5.09212e-07	0.659037	0.0836193	0.276053	3.92095	2.52293e-14	2.37464e-12	large tumor suppressor kinase 1
ENSNVIG00000005403	LARP4	4.88914	3.95657	6.01772	1.28949	1.16667	0.383304	10.9628	12.1204	7.93518	-2.28884	3.23384e-07	4.96623e-06	1.01632	0.00013283	0.00223842	3.37409	7.03646e-16	1.00178e-13	La ribonucleoprotein 4
ENSNVIG00000012735	LAMC1	46.206	23.7375	39.9862	9.4662	10.2176	3.16233	36.6952	33.4485	28.9756	-2.16856	1.16211e-06	1.4327e-05	-0.18952	0.476898	0.737129	2.04587	5.95713e-07	6.69269e-06	laminin subunit gamma 1
ENSNVIG00000000148	L3MBTL3	1.45211	0.968098	1.40633	0.4853	0.377605	0.227444	1.66118	1.65757	1.40978	-1.71135	0.000109755	0.000679546	0.263141	0.387195	0.6674	2.03801	1.46354e-07	2.01917e-06	L3MBTL histone methyl-lysine binding protein 3
ENSNVIG00000013818	KSR2	0.790966	0.607426	0.734395	0.595656	0.258006	0.0976099	0.120382	0.0931545	0.263573	-1.06513	0.0942516	0.174996	-2.18559	0.000120953	0.00207407	-1.0625	0.195006	0.298823	kinase suppressor of ras 2
ENSNVIG00000018324	KSR1	11.1436	8.63314	11.067	4.98183	5.21469	1.39721	21.0028	19.4624	23.1788	-1.31463	0.00351697	0.0120721	1.00503	7.29711e-07	2.69166e-05	2.38547	5.38762e-08	8.52261e-07	kinase suppressor of ras 1
ENSNVIG00000001847	KRT24	8.44521	2.82268	6.62751	4.96361	6.25768	10.8799	2.30949	0.934076	2.27123	0.402741	0.385736	0.517226	-1.7267	0.000186194	0.00292673	-2.08045	4.38931e-06	3.54958e-05	keratin 24
ENSNVIG00000003886	KREMEN1	32.53	17.9981	35.0338	5.8276	10.005	1.33695	22.2092	21.545	16.5035	-2.21736	0.000110263	0.000682188	-0.547524	0.0554482	0.211049	1.73991	0.00172114	0.00582724	kringle containing transmembrane protein 1
ENSNVIG00000019616	KPNA5	0.991207	0.810913	0.894545	0.0885899	0.158722	0.0707713	1.87865	1.80109	1.14661	-2.9843	4.18973e-07	6.1694e-06	0.79465	0.0200036	0.10704	3.84453	3.49116e-12	1.89574e-10	karyopherin subunit alpha 5
ENSNVIG00000011752	KPNA3	7.4521	9.63348	10.0366	3.97292	5.17188	1.48532	19.7899	19.0216	13.1674	-1.25485	0.00373607	0.0126972	0.892665	0.000290388	0.00425433	2.21727	2.10134e-07	2.75335e-06	karyopherin subunit alpha 3
ENSNVIG00000017149	KPCE	2.31982	1.58155	1.60619	0.287966	0.648602	0.306728	2.70205	2.36524	2.23627	-2.0487	2.12878e-05	0.000170384	0.366401	0.231727	0.51197	2.47818	4.86706e-09	1.07929e-07	protein kinase C epsilon
ENSNVIG00000016682	KNSTRN	2.19251	2.81426	2.02267	1.02877	0.631955	0.876642	0.66929	0.390426	0.641108	-1.37574	0.005377	0.0171737	-2.082	4.40656e-05	0.000904135	-0.64863	0.29663	0.415194	kinetochore localized astrin (SPAG5) binding protein
ENSNVIG00000016861	KNL1	0.679256	0.239528	0.261505	0	0.00971154	0.0505191	0.0569647	0.0617129	0.0409245	-4.21755	3.65017e-06	3.81724e-05	-2.93038	1.91256e-06	6.21263e-05	1.33677	0.261908	0.376869	kinetochore scaffold 1
ENSNVIG00000006871	KMT2D	4.7684	3.54912	3.44815	1.0969	0.982126	0.305702	6.07366	7.20977	6.0045	-2.20596	4.8545e-07	6.96198e-06	0.669678	0.00140338	0.0148848	2.94475	3.7726e-12	2.01092e-10	lysine methyltransferase 2D
ENSNVIG00000000752	KMT2C	2.62722	2.21388	2.20296	0.500363	0.398937	0.179227	3.80255	4.22033	3.44503	-2.61026	3.05462e-12	2.82145e-10	0.659257	0.000636629	0.0079728	3.33707	2.10899e-20	8.49775e-18	lysine methyltransferase 2C
ENSNVIG00000004543	KMT2A	1.30898	0.914765	1.06978	0.120755	0.0955315	0.0643114	1.73463	2.24971	1.67738	-3.45262	2.87298e-20	2.196e-17	0.736998	0.00224882	0.0211971	4.25548	5.34004e-35	3.0157e-31	lysine methyltransferase 2A
ENSNVIG00000012468	KLHL9	4.70098	3.55338	4.28539	0.879508	0.936456	0.187362	4.54224	4.94946	3.87035	-2.54487	3.81303e-07	5.69955e-06	0.0476939	0.852483	0.944691	2.66104	3.12798e-08	5.42417e-07	kelch like family member 9
ENSNVIG00000024877	KLHL8	0.784705	0.44274	0.472121	0.175334	0.25131	0.0373515	1.39513	0.912554	0.932948	-1.76835	0.0262816	0.0626703	0.893231	0.0636944	0.230962	2.72206	3.59902e-05	0.00021485	kelch like family member 8
ENSNVIG00000002055	KLHL42	2.91196	0.813731	1.48754	0.0859345	0.351919	0.457667	1.67719	1.67722	0.648808	-2.4471	0.00071017	0.00316183	-0.424797	0.442723	0.711745	2.08575	0.0025764	0.00815723	kelch like family member 42
ENSNVIG00000015704	KLHL3	1.63118	1.54055	1.77791	0.147901	0.0757104	0	1.16574	2.79644	0.771024	-4.35039	9.83626e-09	2.63386e-07	-0.12272	0.798357	0.920912	4.31184	1.01827e-06	1.0324e-05	kelch like family member 3
ENSNVIG00000000147	KLHL28	2.72439	1.05619	1.65925	0.13071	0.133821	0.0835357	2.37447	3.01883	1.72936	-3.86397	7.52045e-10	3.06951e-08	0.344768	0.384472	0.665539	4.27433	6.37954e-15	6.88421e-13	kelch like family member 28
ENSNVIG00000005866	KLHL23	3.53107	3.92843	4.26393	1.63352	1.91131	0.33142	7.35731	7.11657	5.95683	-1.49838	0.00540512	0.0172504	0.757124	0.00202347	0.0195504	2.32438	4.42839e-06	3.57436e-05	kelch like family member 23
ENSNVIG00000011712	KLHL11	1.83156	1.34529	2.15018	0.22708	0.286134	0.0558173	2.1373	2.23022	1.72074	-3.12344	1.39924e-09	5.15999e-08	0.149186	0.60451	0.822367	3.33896	1.02224e-12	6.51084e-11	kelch like family member 11
ENSNVIG00000017965	KLHDC8A	0.792051	0.195512	0.555964	0.495531	0.253662	0.395863	0	0.100745	0.044539	-0.332115	0.696111	0.785045	-3.47901	0.00681946	0.0492371	-3.08085	0.0154752	0.0372416	kelch domain containing 8A
ENSNVIG00000022934	KLHDC10	5.05473	2.97534	5.39357	1.11495	1.19336	0.593794	6.88576	5.39901	4.15427	-2.10944	2.53645e-06	2.76071e-05	0.251534	0.457401	0.723362	2.42425	2.27096e-09	5.44196e-08	kelch domain containing 10
ENSNVIG00000016026	KLH24	14.1789	9.96062	15.3134	2.73024	2.22931	0.731492	10.612	20.8001	7.73228	-2.69622	1.24379e-09	4.67909e-08	-0.0626472	0.855531	0.945748	2.71152	9.3906e-08	1.37626e-06	kelch like family member 24
ENSNVIG00000010594	KLF9	32.9804	18.9198	31.778	7.01233	11.5064	3.47881	32.8811	49.3706	49.1789	-1.82795	4.28051e-05	0.000307086	0.609284	0.0332594	0.150787	2.50523	2.21846e-09	5.33123e-08	Kruppel like factor 9
ENSNVIG00000005091	KLF7	2.26348	0.838085	1.90719	0.245851	0.151021	0.157121	1.82705	1.53948	1.57333	-3.0761	9.87407e-08	1.81865e-06	-0.0575803	0.88482	0.957766	3.07758	2.35387e-11	9.70298e-10	Kruppel like factor 7
ENSNVIG00000007568	KLF3	4.82356	3.46927	3.49243	0.988247	0.962411	0.821568	4.55958	4.50839	3.65698	-1.99064	5.60523e-10	2.40453e-08	0.0679072	0.789326	0.916909	2.12185	1.43846e-13	1.11791e-11	Kruppel like factor 3
ENSNVIG00000007042	KLB	4.44284	0.0525356	1.97411	0.208052	0.213003	0.110804	0.140558	0.710613	0.583439	-3.50122	0.00034446	0.00173686	-2.21375	0.114132	0.336615	1.35461	0.0602895	0.115821	klotho beta
ENSNVIG00000000587	KIF5B	8.22146	6.86728	7.53106	2.04159	1.59103	0.989934	10.4647	10.4945	6.93469	-2.19401	3.91443e-12	3.44634e-10	0.257847	0.268233	0.555301	2.51917	4.66732e-14	4.11842e-12	kinesin family member 5B
ENSNVIG00000017484	KIF3A	2.15246	1.46982	1.85582	0.220246	0.450975	0.201082	3.1885	3.88925	2.1719	-2.5516	4.65004e-07	6.72357e-06	0.709047	0.0322477	0.148154	3.32894	4.2172e-12	2.18215e-10	kinesin family member 3A
ENSNVIG00000018352	KIF2C	1.82932	1.20999	1.47818	0.472237	0.284398	1.00601	0.187671	0.0677711	0.259665	-1.2656	0.0151894	0.0402181	-3.15179	1.96836e-09	1.46515e-07	-1.84421	0.0121359	0.0302763	kinesin family member 2C
ENSNVIG00000001116	KIF25	0.118135	0.349928	0.11846	0.184771	0.315281	0.656033	0	0	0.0885732	1.06616	0.296405	0.423652	-2.72641	0.130573	1	-3.73309	0.0133945	0.0329362	kinesin family member 25
ENSNVIG00000000289	KIF24	0.558588	0.408895	0.685674	0.120507	0.0462655	0.0320895	0.124382	0.183749	0.173301	-2.94972	8.32819e-06	7.72236e-05	-1.82354	0.000161788	0.00262002	1.19452	0.131417	0.21826	kinesin family member 24
ENSNVIG00000025018	KIF22	5.77691	4.86028	5.38305	2.99247	3.33139	6.56056	0.806932	0.472536	1.71303	-0.219303	0.547134	0.664064	-2.4488	3.66655e-09	2.51492e-07	-2.18298	2.74358e-05	0.000170201	kinesin family member 22
ENSNVIG00000013391	KIF21B	0.86441	0.107722	0.168309	0.0656312	0.0940704	0.0139815	0.364573	0.181469	0.48136	-2.60809	0.00667147	0.0204721	-0.175314	0.809986	0.925579	2.48615	0.000743727	0.00283597	kinesin family member 21B
ENSNVIG00000012677	KIF21A	2.083	0.581773	0.690699	0.285559	0.146178	0.0967795	2.69895	1.58335	0.849325	-2.56503	4.83381e-05	0.000339618	0.576278	0.268039	0.555062	3.20221	7.00886e-09	1.49929e-07	kinesin family member 21A
ENSNVIG00000015131	KIF20A	3.60035	3.43123	2.79404	0.734508	0.777054	1.85159	0.514607	0.179197	0.299284	-1.4541	0.000624586	0.00283483	-3.33849	4.42811e-17	1.3364e-14	-1.83644	0.00160708	0.00549598	kinesin family member 20A
ENSNVIG00000006888	KIF1B	12.1088	9.85441	12.2206	3.12204	2.42614	0.831363	26.7536	26.0852	17.1749	-2.32574	7.18477e-08	1.37764e-06	0.990284	2.09527e-05	0.000480379	3.38539	1.57512e-14	1.53366e-12	kinesin family member 1B
ENSNVIG00000015841	KIF1A	0.227504	0.09734	0.220527	0.0474445	0.0242868	0.0379017	0.151362	0.173624	0.110874	-2.21613	0.00760432	0.0227948	-0.367963	0.539277	0.778523	1.91204	0.015291	0.0368558	kinesin family member 1A
ENSNVIG00000016338	KIF18A	0.422294	0.40393	0.396991	0.0412812	0.0633955	0.197869	0.0619762	0.067142	0.103891	-1.93098	0.00858344	0.0252165	-2.42695	0.000235303	0.00359474	-0.447982	0.652259	0.746055	kinesin family member 18A
ENSNVIG00000021010	KIF15	1.88798	1.87438	1.40428	0.843697	0.531555	0.518462	0.414099	0.250697	0.443329	-1.35185	0.000169039	0.000973812	-2.25496	2.99158e-10	2.75873e-08	-0.844924	0.0544899	0.106675	kinesin family member 15
ENSNVIG00000013095	KIF14	0.33547	0.263288	0.138008	0	0	0	0.0605955	0.010941	0	-6.49532	4.08924e-06	4.20579e-05	-3.40258	0.00036752	0.00514807	3.14983	0.275087	1	kinesin family member 14
ENSNVIG00000020900	KIF11	1.64293	0.787236	1.00544	0.226736	0.0967215	0.0805028	0.127651	0.0153656	0.17662	-2.98492	3.21802e-07	4.95261e-06	-3.43798	1.2337e-08	7.69856e-07	-0.404425	0.674699	0.763985	kinesin family member 11
ENSNVIG00000015535	KIDINS220	5.84871	4.24985	5.22804	0.907426	0.816032	0.339598	5.62423	5.46477	4.43513	-2.79477	2.09621e-13	2.81999e-11	-0.0240406	0.913765	0.969184	2.83717	8.68018e-15	8.96705e-13	kinase D interacting substrate 220
ENSNVIG00000013081	KIAA2026	1.72599	1.6389	1.77717	0.661966	0.773024	0.396616	3.54825	2.70847	2.4543	-1.39163	2.69434e-05	0.000208026	0.718835	0.0028788	0.0256267	2.17425	4.1697e-11	1.61285e-09	KIAA2026
ENSNVIG00000009016	KIAA1958	0.0921784	0.0728113	0.110919	0.0576696	0.0885631	0.0307135	0.108225	0.398637	0.476874	-0.539942	0.654885	0.751783	1.79055	0.0380132	0.164552	2.39638	0.0162939	0.0389079	KIAA1958
ENSNVIG00000013301	KIAA1755	0.394834	0.103195	0.0465791	0.272449	0.316124	0.0386933	0.872602	1.27029	0.587713	0.306542	0.756312	0.83098	2.28164	0.000565517	0.00724307	2.04495	0.00123511	0.00436945	KIAA1755
ENSNVIG00000003370	KIAA1217	5.54016	6.813	5.62002	3.6273	2.84253	0.655864	8.93335	14.8402	8.13859	-1.2401	0.0149235	0.039689	0.777722	0.00361239	0.0303759	2.09378	7.42854e-05	0.000397393	KIAA1217
ENSNVIG00000006465	KIAA0232	5.29732	5.73183	5.85111	2.13365	2.47143	0.713318	16.4256	18.9853	8.81326	-1.56949	0.000235892	0.00127018	1.34114	3.07117e-06	9.35382e-05	2.98385	1.37328e-10	4.70973e-09	KIAA0232
ENSNVIG00000012568	KIAA0040	5.64278	2.58192	3.86422	0.430523	1.76308	0.917147	7.27146	4.37642	5.41744	-1.86058	0.0142661	0.0382308	0.4623	0.355431	0.64017	2.38235	0.000299676	0.00130748	KIAA0040
ENSNVIG00000014095	KDR	7.8831	7.44952	8.43935	1.90799	1.80566	0.905141	11.1089	8.95772	3.15892	-2.26669	4.65154e-12	3.89156e-10	-0.0795131	0.833666	0.935128	2.25691	2.69228e-06	2.33432e-05	kinase insert domain receptor
ENSNVIG00000021549	KDM7A	2.06977	1.26647	1.98778	0.364764	0.373445	0.0728492	2.61834	3.78211	2.39333	-2.61146	1.80291e-06	2.07656e-05	0.677797	0.0326807	0.149497	3.35913	1.09987e-11	4.9957e-10	lysine demethylase 7A
ENSNVIG00000005351	KDM5A	3.39561	2.00314	2.78431	0.779841	0.591917	0.329396	3.22976	3.64112	2.79406	-2.16727	4.03544e-08	8.55738e-07	0.197212	0.45775	0.723641	2.43037	3.31804e-12	1.81923e-10	lysine demethylase 5A
ENSNVIG00000019249	KDM1B	3.78204	4.07671	5.29951	1.34323	1.21652	0.330173	5.15789	5.2307	4.10487	-2.08889	1.09054e-05	9.71832e-05	0.0947488	0.707981	0.876245	2.25226	7.40793e-07	7.96352e-06	lysine demethylase 1B
ENSNVIG00000014999	KCTD12	15.3414	1.92484	6.24697	1.19313	1.15366	0.423621	4.72694	4.90533	7.76893	-2.9821	2.26895e-05	0.000179467	-0.465902	0.406244	0.683899	2.57354	3.86929e-08	6.48402e-07	potassium channel tetramerization domain containing 12
ENSNVIG00000023112	KCP	6.97879	8.80143	7.25562	6.33493	8.4739	10.1714	2.10121	0.87133	2.69648	0.211863	0.43542	0.564143	-2.05637	1.94585e-08	1.18178e-06	-2.21732	9.25382e-08	1.35995e-06	kielin cysteine rich BMP regulator
ENSNVIG00000015427	KCNT2	0.158098	0.120078	0.134144	0	0	0	0.0428357	0	0.0136773	-5.15791	0.0012725	0.00515376	-2.88383	0.016176	0.0920803	2.3129	0.49532	1	potassium sodium-activated channel subfamily T member 2
ENSNVIG00000015336	KCNQ5	2.05232	1.30782	1.6639	1.22936	1.23531	1.06696	6.37435	6.83161	4.48533	-0.411215	0.229066	0.349006	1.77213	5.08472e-10	4.30619e-08	2.24831	2.43442e-14	2.30413e-12	potassium voltage-gated channel subfamily Q member 5
ENSNVIG00000009184	KCNJ2	2.3384	2.40507	2.93106	0.761966	1.5602	0.595181	10.9819	17.4742	8.51058	-1.29693	0.00724773	0.0219047	2.21773	6.48088e-12	7.9686e-10	3.58736	2.15351e-15	2.6248e-13	potassium inwardly rectifying channel subfamily J member 2
ENSNVIG00000014487	KCNF1	4.3246	3.04999	3.6607	0.395299	0.404706	1.49708	0.0989114	0.250031	0.28424	-2.17387	7.23172e-05	0.000477834	-4.1647	2.3165e-17	7.25501e-15	-1.9386	0.0169083	0.0401599	potassium voltage-gated channel modifier subfamily F member 1
ENSNVIG00000020163	KCNE5	16.3535	20.3856	15.0662	11.1904	3.6007	3.74614	0.120003	0.650027	0.459799	-1.38825	0.00435625	0.014443	-5.45722	1.09125e-21	5.48899e-19	-3.9962	2.83732e-07	3.55999e-06	potassium voltage-gated channel subfamily E regulatory subunit 5
ENSNVIG00000006987	KCND1	0.369507	0.2606	0.357292	0.371531	0.253582	1.51699	0.170434	0.167855	0.118733	1.21074	0.0836584	0.15923	-1.15645	0.0570378	0.215224	-2.31295	0.00194446	0.00645436	potassium voltage-gated channel subfamily D member 1
ENSNVIG00000007882	KCNB1	1.86095	0.79889	1.08719	0.329032	0.336863	0.107837	0.79797	0.638071	0.636975	-2.17289	0.000223002	0.00121202	-0.89176	0.0404159	0.171357	1.34346	0.0147191	0.0356957	potassium voltage-gated channel subfamily B member 1
ENSNVIG00000023230	KCNA3	0.425015	0.0493703	0.0752094	0	0	0	0.381592	0.158999	0.224938	-4.52788	0.0233505	0.0569653	0.4504	0.661711	0.852682	5.03222	0.00175373	0.00591513	potassium voltage-gated channel subfamily A member 3
ENSNVIG00000021135	KCNA1	1.68151	0.747124	0.758766	0.350668	0.179507	0.0466894	6.21886	2.6022	3.21489	-2.35939	0.00269716	0.00960921	1.8832	6.83108e-05	0.00130783	4.29705	1.9255e-11	8.13511e-10	potassium voltage-gated channel subfamily A member 1
ENSNVIG00000020989	KCC4	1.75216	0.0865017	0.585664	0.0456753	0.0935246	0.194605	0.205719	0	0.164214	-2.76637	0.014977	0.0397997	-2.72154	0.0139264	0.0830183	0.0816215	0.953391	0.969704	calcium/calmodulin dependent protein kinase IV
ENSNVIG00000018229	KC1G1	1.36876	0.840915	1.58604	0.0951485	0.340945	0.152022	1.71418	1.23804	1.12887	-2.59246	0.00028837	0.00149899	0.0651262	0.885074	0.957769	2.71963	3.77513e-05	0.000223396	casein kinase 1 gamma 1
ENSNVIG00000001665	KBTBD6	0.756351	0.262389	0.450962	0.0639454	0	0.0340558	0.288007	0.442018	0.390829	-3.80262	0.000907217	0.00388484	-0.432656	0.485977	0.744645	3.43266	0.00189648	0.0063211	kelch repeat and BTB domain containing 6
ENSNVIG00000010879	KBTB8	0.300177	0.20519	0.254696	0.180577	0.147899	0.0769367	0.623536	1.40976	0.441468	-0.805471	0.363689	0.495463	1.64705	0.0104098	0.0669922	2.52705	0.00104484	0.00377676	kelch repeat and BTB domain containing 8
ENSNVIG00000018579	KAZALD1	19.81	9.21175	23.9161	7.20033	13.2926	12.8912	3.30624	2.58515	3.80043	-0.56649	0.168078	0.275881	-2.4849	2.96967e-12	3.97529e-10	-1.86127	3.18652e-08	5.48545e-07	Kazal type serine peptidase inhibitor domain 1
ENSNVIG00000008156	KAT6B	0.91821	0.655144	1.04171	0.0838628	0.128788	0.0223317	1.38495	1.22759	0.708543	-3.37181	6.73906e-10	2.80505e-08	0.300695	0.382783	0.664096	3.74026	6.78086e-12	3.28233e-10	lysine acetyltransferase 6B
ENSNVIG00000009232	KAT6A	3.18221	1.97831	2.63482	0.357839	0.33305	0.0693006	5.006	5.29099	3.68023	-3.25721	4.76893e-11	2.90559e-09	0.799137	0.00212054	0.0202642	4.1249	5.02643e-19	1.46824e-16	lysine acetyltransferase 6A
ENSNVIG00000019496	KAT2B	10.2583	11.6464	13.5367	4.05039	4.36081	0.946359	20.9497	15.8744	17.0424	-1.82476	0.000182093	0.00102961	0.562638	0.012173	0.0754235	2.45373	3.05394e-07	3.79046e-06	lysine acetyltransferase 2B
ENSNVIG00000009550	KANK4	0.755041	0.162482	0.495041	0.0908416	0.201508	0.0161267	0.443242	0.357062	0.402805	-2.08957	0.012865	0.0351027	-0.266361	0.630136	0.836997	1.88574	0.00642702	0.0176078	KN motif and ankyrin repeat domains 4
ENSNVIG00000012252	K1841	1.43065	1.60347	1.47337	0.362861	0.371497	0.289877	1.18033	0.836085	1.17412	-2.04096	5.51158e-06	5.44726e-05	-0.536563	0.131067	0.366618	1.564	0.000858672	0.00320927	KIAA1841
ENSNVIG00000001454	K0408	3.5378	7.61885	4.45539	3.98666	2.27495	2.25082	8.1929	19.1866	10.7928	-0.782978	0.0501843	0.105712	1.23497	0.000827079	0.0097713	2.0916	1.43349e-07	1.98254e-06	KIAA0408
ENSNVIG00000012249	K0240	1.61034	0.801363	1.4856	0.201496	0.371325	0.0643873	1.84531	1.75333	1.36193	-2.50952	2.71476e-05	0.000209122	0.306648	0.383663	0.664762	2.88189	2.27301e-08	4.10547e-07	BRD4 interacting chromatin remodeling complex associated protein like
ENSNVIG00000006095	JRKL	2.1976	2.24828	2.23021	0.331298	0.127193	0.0882208	1.64758	1.3471	2.26309	-3.50373	3.46585e-09	1.10785e-07	-0.381107	0.281804	0.56989	3.18236	3.44167e-07	4.18584e-06	JRK like
ENSNVIG00000002287	JMY	2.49133	0.978356	1.9872	0.376379	0.113334	0.0707473	1.62871	2.86277	2.1014	-3.17946	5.64666e-07	7.84746e-06	0.228668	0.55614	0.79117	3.47493	6.04632e-10	1.72453e-08	junction mediating and regulatory protein, p53 cofactor
ENSNVIG00000011799	JMJD1C	3.72247	3.55132	3.46963	1.29953	0.814028	0.646565	4.3705	4.92947	3.64549	-1.86492	3.4719e-09	1.10785e-07	0.223715	0.270021	0.557403	2.15554	1.19214e-11	5.35737e-10	jumonji domain containing 1C
ENSNVIG00000011775	JAZF1	5.40797	1.89855	4.51907	0.751865	0.962198	0.900958	3.80966	2.29289	3.17619	-2.07916	0.000403609	0.00197299	-0.383358	0.419084	0.694578	1.7534	0.000554914	0.00221626	JAZF zinc finger 1
ENSNVIG00000017758	JAG1	6.6424	5.61156	5.80586	1.81487	1.74431	0.650948	5.96375	5.34639	5.14004	-2.00331	3.30292e-07	5.04467e-06	-0.176342	0.392061	0.672087	1.89266	7.88303e-07	8.36157e-06	jagged canonical Notch ligand 1
ENSNVIG00000016982	JADE3	0.519285	0.341818	0.448395	0.112806	0	0	0.287907	0.477031	0.389342	-3.41983	0.000946504	0.00402234	-0.227737	0.649797	0.847621	3.26054	0.00151037	0.00520837	jade family PHD finger 3
ENSNVIG00000018206	ITPRIPL2	11.3968	4.63506	6.45945	1.55005	1.46165	0.564828	5.0829	10.2834	8.88715	-2.55212	1.49953e-07	2.60228e-06	0.065865	0.861138	0.947943	2.68649	1.46257e-09	3.71496e-08	ITPRIP like 2
ENSNVIG00000013256	ITPR1	2.40915	1.67207	1.83459	0.756772	0.476168	0.209916	2.8108	3.12843	2.70945	-1.93831	1.08858e-05	9.7133e-05	0.505259	0.0264298	0.129768	2.51059	1.11981e-09	2.92774e-08	inositol 1,4,5-trisphosphate receptor type 1
ENSNVIG00000004168	ITK	0.984898	0	0.0224457	0.0350104	0	0	0.394212	0.170828	0.276916	-4.59716	0.0314844	0.0726158	-0.281994	0.828003	0.93252	4.36784	0.00348168	0.0104753	IL2 inducible T cell kinase
ENSNVIG00000023001	ITIH4	30.1021	7.5889	29.8868	3.1339	3.68474	35.5193	2.26059	0.736697	0.686592	-0.576407		1	-4.22935	4.61155e-08	2.46926e-06	-3.61229		1	inter-alpha-trypsin inhibitor heavy chain 4
ENSNVIG00000014094	ITGB8	0.144797	0.071484	0.145196	0	0	0	0.0637515	0.0690654	0.101778	-4.39311	0.0177856	0.0456895	-0.658235	0.526812	0.770921	3.79236	0.0549777	0.107394	integrin subunit beta 8
ENSNVIG00000007157	ITGB6	10.3593	11.8984	13.1262	4.62935	2.48261	0.645723	8.00506	17.0533	7.58873	-2.09489	0.000115533	0.000709831	-0.169242	0.598816	0.818052	2.00462	0.000718437	0.00275379	integrin subunit beta 6
ENSNVIG00000010096	ITGB3BP	1.678	1.8409	1.93191	0.388818	0.298554	0.414151	0.729675	0.553346	0.97853	-2.21311	0.00165193	0.00637424	-1.30319	0.0249902	0.124568	0.966321	0.238648	0.350241	integrin subunit beta 3 binding protein
ENSNVIG00000023180	ITGB3	2.57221	0.48707	1.44865	0.551114	0.253903	0.410914	1.67548	2.39777	1.50586	-1.79145	0.0058595	0.018445	0.265767	0.604075	0.822253	2.12028	1.98304e-06	1.8053e-05	integrin subunit beta 3
ENSNVIG00000004279	ITGAV	10.6724	4.07195	7.43844	0.638848	0.738445	0.504865	8.98781	11.195	6.47554	-3.45951	1.40077e-16	4.52989e-14	0.221874	0.523096	0.769008	3.74777	6.11435e-29	9.41721e-26	integrin subunit alpha V
ENSNVIG00000024937	ITGA9	5.15099	1.66199	3.42654	0.692823	0.729577	0.506031	2.3329	3.31614	2.39124	-2.30896	5.78533e-07	8.02029e-06	-0.391072	0.309408	0.598027	1.98281	2.67303e-09	6.28979e-08	integrin subunit alpha 9
ENSNVIG00000001495	ITGA8	2.5947	0.759999	1.91716	0.407773	0.417478	0.14478	2.78404	2.68448	1.95473	-2.34018	5.19439e-05	0.000361693	0.453996	0.270388	0.557725	2.85731	1.47928e-11	6.47594e-10	integrin subunit alpha 8
ENSNVIG00000007078	ITGA6	10.0524	9.74751	11.2749	2.80316	2.67747	0.8507	10.1684	11.6145	5.45003	-2.19864	1.51657e-07	2.62642e-06	-0.23819	0.404587	0.68281	2.03331	1.29668e-05	9.0405e-05	integrin subunit alpha 6
ENSNVIG00000007000	ITGA4	2.43348	0.316459	0.297583	0.297065	0.0950421	0.395524	1.3519	0.739843	1.94914	-1.85374	0.0301859	0.0702083	0.381664	0.581797	0.808581	2.28412	6.57584e-05	0.000356962	integrin subunit alpha 4
ENSNVIG00000022856	ITGA2B	0.630013	0.449998	0.685515	0.482211	0.364899	1.58555	0.110167	0.0852494	0.256282	0.556001	0.359573	0.491273	-1.99159	0.000821279	0.00973049	-2.50326	0.000589605	0.00233226	integrin subunit alpha 2b
ENSNVIG00000002625	ITGA2	0.412653	0.0349235	0.236451	0.0184406	0.0377589	0.137494	0.512175	0.239942	0.238674	-1.72821	0.11842	0.209483	0.503357	0.517212	0.765012	2.28736	0.00675325	0.0183679	integrin subunit alpha 2
ENSNVIG00000002654	IRS2	3.77375	3.24597	4.91833	1.90134	1.86196	0.704425	2.92898	10.5278	7.29944	-1.32064	0.00132888	0.00534091	0.747731	0.057072	0.215304	2.14421	2.88895e-05	0.000177722	insulin receptor substrate 2
ENSNVIG00000000925	IRS1	6.88288	3.84697	5.55075	2.82744	2.69695	2.16989	11.2977	9.92577	11.4534	-0.983805	0.00146376	0.00576995	0.966557	0.000167293	0.002683	2.01097	1.35461e-19	4.41343e-17	insulin receptor substrate 1
ENSNVIG00000011208	IRF4	2.31161	0.121729	0.43269	0.0964143	0.148063	0.051348	1.55605	1.01929	2.11446	-3.16966	0.00651139	0.0200541	0.684456	0.390461	0.670175	3.90734	6.77841e-07	7.4186e-06	interferon regulatory factor 4
ENSNVIG00000010367	IRAG1	0.626286	0.422306	0.704599	0.262809	0.317984	0.0254483	1.07607	2.1178	1.20255	-1.42903	0.0517648	0.108471	1.27682	0.00227506	0.0213596	2.77951	1.17343e-05	8.29031e-05	murine retrovirus integration site 1 homolog
ENSNVIG00000019714	IQSEC1	6.11222	2.75562	4.51007	1.2446	1.45889	0.806942	6.07952	5.69147	5.01939	-1.83099	3.36e-06	3.56029e-05	0.288069	0.340958	0.62863	2.18217	9.42666e-14	7.64146e-12	IQ motif and Sec7 domain ArfGEF 1
ENSNVIG00000020810	IQGAP3	2.17421	0.911161	1.31093	0.470183	0.302258	0.663874	0.476068	0.257875	0.369535	-1.51799	0.000750869	0.00331494	-2.02703	5.38674e-07	2.06978e-05	-0.455813	0.310356	0.430282	IQ motif containing GTPase activating protein 3
ENSNVIG00000002874	IQGAP2	1.57838	0.301063	0.593524	0.252481	0.0718027	0.149406	0.916047	0.718636	1.18005	-2.28477	0.00124209	0.00504272	0.155558	0.769313	0.907851	2.49438	6.89035e-07	7.51199e-06	IQ motif containing GTPase activating protein 2
ENSNVIG00000017894	IQCK	0.686633	0.768355	0.55082	0	0	0.228783	0.268722	0.174672	0.154444	-3.06782	0.0160119	0.0418554	-1.78861	0.0351208	0.155874	1.32115	0.420318	0.541647	IQ motif containing K
ENSNVIG00000019242	IPP	3.16091	2.42992	4.21108	1.16535	1.12078	0.33853	4.40041	3.10155	3.96119	-1.80119	0.000264561	0.00139682	0.188042	0.551239	0.787788	2.05116	5.38217e-06	4.21371e-05	intracisternal A particle-promoted polypeptide
ENSNVIG00000010931	IPO7	20.6568	17.4369	20.5795	7.74238	6.66266	2.38489	28.007	27.6868	18.5221	-1.70894	2.99362e-05	0.000226658	0.29475	0.194172	0.465296	2.07295	7.89172e-07	8.36157e-06	importin 7
ENSNVIG00000023384	IPMK	0.811313	0.192256	0.32542	0	0.207865	0	1.29547	1.48601	0.912442	-2.5692	0.0617025	0.124996	1.43302	0.0239177	0.120672	4.07002	2.78528e-05	0.000172282	inositol polyphosphate multikinase
ENSNVIG00000013714	IOD2	0.62709	0.515975	1.36244	0	0.16736	0	0.736258	1.32938	1.05788	-3.69574	0.0287052	0.0673795	0.271416	0.751871	0.899291	4.03314	0.00854618	0.0224619	-
ENSNVIG00000009443	INTU	0.324296	0.174655	0.192158	0.0230556	0.0472086	0.0245577	0.207683	0.112497	0.132625	-2.76697	0.00986281	0.0283413	-0.64512	0.373367	0.656608	2.18049	0.0492981	0.0983988	inturned planar cell polarity protein
ENSNVIG00000018756	INSR	4.20553	2.73123	4.39451	1.5847	1.35201	0.656425	4.35231	7.23117	4.64835	-1.55936	5.45612e-05	0.000376488	0.471931	0.0976153	0.305144	2.10243	3.46619e-08	5.91978e-07	insulin receptor
ENSNVIG00000020515	INSC	0.191731	0.165646	0.264357	0.562278	0.115132	1.23775	0.168832	0.213388	0.0808612	1.71506	0.0464158	0.0993211	-0.478573	0.598178	0.817551	-2.1345	0.0183106	0.0428715	INSC spindle orientation adaptor protein
ENSNVIG00000024541	INPP4B	5.32389	2.99783	5.40937	1.56821	0.881912	0.752849	2.90152	3.01764	1.79467	-2.00229	6.85052e-07	9.23064e-06	-0.876074	0.00702327	0.0503365	1.19269	0.00264728	0.008352	inositol polyphosphate-4-phosphatase type II B
ENSNVIG00000017276	INPP4A	4.2675	2.76518	3.9182	0.876054	1.0891	0.311044	3.63255	4.42725	3.70457	-2.16653	1.58316e-06	1.85921e-05	0.0602174	0.814778	0.92767	2.29478	4.5815e-08	7.49225e-07	inositol polyphosphate-4-phosphatase type I A
ENSNVIG00000005634	INO80D	0.701773	0.586308	0.52778	0.168865	0.108053	0.157384	0.871477	0.841122	1.06245	-1.96853	0.000539557	0.00251126	0.572413	0.124517	0.355252	2.6008	2.37753e-07	3.05615e-06	INO80 complex subunit D
ENSNVIG00000022977	INHA	0.525965	0.927361	0.489742	0.411324	0.360954	0.438124	0.132327	0.0477858	0.0845036	-0.590485	0.406998	0.537194	-2.90938	0.0025759	0.0235448	-2.26044	0.0244212	0.0547498	inhibin subunit alpha
ENSNVIG00000013329	INAVA	0.487143	0.0400826	0.162829	0.0793676	0	0.0169077	0	0.0258176	0.0342416	-2.73458	0.027952	0.0660078	-3.55599	0.00239432	0.0221782	-0.754176	0.679551	0.767889	innate immunity activator
ENSNVIG00000018693	IMPACT	3.8458	3.06524	3.8564	0.724714	0.519373	0.154386	4.78731	5.65783	3.49141	-2.83923	5.83666e-07	8.07148e-06	0.32541	0.329849	0.618943	3.23271	2.75294e-09	6.45988e-08	impact RWD domain protein
ENSNVIG00000009064	IL6ST	12.5141	5.03128	11.2559	1.99724	1.79161	1.66138	8.06738	11.1529	9.69722	-2.30375	1.09996e-09	4.21344e-08	-0.0356702	0.913343	0.969161	2.33184	7.19146e-21	3.38438e-18	interleukin 6 signal transducer
ENSNVIG00000002554	IL33	5.14056	2.84857	4.20794	1.1486	1.09194	0.349554	4.92691	5.20414	4.71945	-2.13266	0.000110337	0.00068239	0.242735	0.480763	0.739728	2.43884	2.22337e-07	2.88647e-06	interleukin 33
ENSNVIG00000003147	IL2RB	2.37572	0.0249544	0.0506866	0.0790597	0.0404706	0.0421054	1.21661	0.610789	1.70544	-3.81679		1	0.505655	0.759954	0.902839	4.37006	2.58905e-06	2.26102e-05	interleukin 2 receptor subunit beta
ENSNVIG00000021025	IL1RAP	0.428307	0.499788	0.54662	0	0.187049	0.129736	0.502869	0.643836	1.09476	-2.12996	0.0524816	0.109699	0.566283	0.390359	0.670069	2.75652	0.00572888	0.0160084	interleukin 1 receptor accessory protein
ENSNVIG00000019312	IL18R1	0.437608	0.203332	0.361377	0.161048	0.16488	0.0857702	0.816019	1.60436	0.86851	-1.18193	0.186223	0.297505	1.6652	0.00360201	0.0303501	2.91565	3.29182e-05	0.000199107	interleukin 18 receptor 1
ENSNVIG00000022362	IL17RD	2.71229	0.464937	1.05769	0.0294599	0	0.125517	1.26052	1.00622	1.54637	-4.692	2.46271e-06	2.6909e-05	-0.182703	0.745658	0.895643	4.56905	1.55418e-08	2.95853e-07	interleukin 17 receptor D
ENSNVIG00000014055	IL13RA2	0.431023	0.638369	0.468229	0.561794	0.115033	1.07711	0.0421715	0.0913733	0.161583	0.278838	0.736769	0.816442	-2.41641	0.0125901	0.0773437	-2.64276	0.0141865	0.0345873	interleukin 13 receptor subunit alpha 2
ENSNVIG00000022197	IKZF4	2.1498	1.3238	1.90075	0.614641	0.407174	0.115533	2.22551	1.79356	1.22188	-2.13737	0.000228096	0.00123452	-0.078532	0.836925	0.936757	2.12508	0.000207726	0.00095737	IKAROS family zinc finger 4
ENSNVIG00000003478	IKZF3	1.19926	0	0	0	0	0	0.480011	0.138672	0.429146	-5.52613	0.157858	0.262903	-0.214065	0.92939	0.97434	5.3618	0.000674981	0.00260966	IKAROS family zinc finger 3
ENSNVIG00000009778	IKZF2	1.19147	0.88832	0.853397	0.0380317	0.0778735	0.0405095	1.68438	1.39178	0.765707	-4.13153	5.63686e-06	5.54324e-05	0.344483	0.446231	0.714684	4.54076	4.12044e-07	4.88171e-06	IKAROS family zinc finger 2
ENSNVIG00000017814	IKZF1	1.82478	0	0.188362	0.0419719	0.0429708	0.089413	1.10273	0.477858	0.965756	-3.43115	0.0245299	0.0593517	0.315645	0.852673	0.944765	3.80341	6.18599e-05	0.00033873	IKAROS family zinc finger 1
ENSNVIG00000000200	IGSF3	2.63134	1.21613	2.54235	0.525397	0.589129	0.359761	1.14562	0.9054	1.10638	-2.01663	1.00178e-06	1.27043e-05	-1.05375	0.00211705	0.0202425	1.02321	0.00223157	0.00724694	immunoglobulin superfamily member 3
ENSNVIG00000013004	IGSF10	2.29721	0.731505	1.47512	0.133383	0.0682787	0.106555	0.0187735	0.0542354	0.0419602	-3.77066	3.93151e-13	4.82571e-11	-5.33985	1.55118e-22	8.04625e-20	-1.50361	0.0405969	0.083775	immunoglobulin superfamily member 10
ENSNVIG00000019773	IGSF1	6.20447	4.22384	5.00634	1.37707	1.47618	1.19068	0.693191	0.526996	0.209685	-1.8351	6.86432e-11	3.99413e-09	-3.47847	2.58526e-20	1.07282e-17	-1.57782	0.000479025	0.00195228	immunoglobulin superfamily member 1
ENSNVIG00000023318	IGFBP6	626.223	240.994	542.794	1147.36	1317.01	3712.96	670.713	515.564	966.958	2.22924	7.70952e-06	7.24264e-05	0.576963	0.103577	0.316042	-1.60388	0.000635655	0.00248197	insulin like growth factor binding protein 6
ENSNVIG00000010447	IGF2R	28.5173	19.4658	25.1729	4.70014	5.50199	3.23503	12.3651	11.9153	9.03124	-2.34743	5.87688e-16	1.70389e-13	-1.17741	2.04122e-07	8.98733e-06	1.23563	8.64823e-06	6.38146e-05	insulin like growth factor 2 receptor
ENSNVIG00000013056	IGF2BP3	1.11284	0.534545	0.497635	0	0.120405	0	0.353128	0.248665	0.372084	-4.04961	4.64519e-05	0.000329315	-1.17252	0.0268938	0.131439	2.93808	0.00651894	0.0178049	insulin like growth factor 2 mRNA binding protein 3
ENSNVIG00000019538	IGF2BP2	1.7755	1.371	2.21408	0.106808	0.692552	0.265457	0.587962	0.376391	0.563204	-2.23344	0.000361779	0.00180204	-1.84544	2.26942e-05	0.000513218	0.446262	0.544206	0.654884	insulin like growth factor 2 mRNA binding protein 2
ENSNVIG00000007655	IGF2	139.894	48.3321	87.309	6.32044	4.7364	3.60903	3.27712	5.24593	5.2475	-4.13303	2.78701e-23	4.26058e-20	-4.3627	9.01904e-33	8.31706e-30	-0.165633	0.645957	0.7412	insulin like growth factor 2
ENSNVIG00000017489	IGDCC4	20.5754	12.0606	18.5137	4.58732	4.44457	1.75978	14.0379	11.1344	13.371	-2.14715	8.26857e-08	1.55531e-06	-0.446322	0.0776289	0.263779	1.76408	1.88476e-06	1.73258e-05	immunoglobulin superfamily DCC subclass member 4
ENSNVIG00000007133	IFITM10	27.495	30.9304	25.0098	71.5907	63.3259	150.848	25.0194	23.6025	25.8957	1.87049	3.3151e-07	5.05409e-06	-0.205442	0.310862	0.599442	-2.01989	3.05864e-08	5.33122e-07	interferon induced transmembrane protein 10
ENSNVIG00000006456	IFIH1	4.35748	4.44988	2.72242	1.27391	0.847749	0.723686	3.31508	2.69355	12.2592	-1.92269	1.8708e-07	3.10251e-06	0.631554	0.202985	0.476032	2.60833	4.72737e-06	3.76545e-05	interferon induced with helicase C domain 1
ENSNVIG00000023797	IFI6	14.0203	15.618	5.2013	4.81953	4.4408	8.72701	1.74861	1.24114	5.7758	-0.860445	0.0738959	0.144057	-2.02137	0.000321844	0.00463339	-1.11329	0.0621896	0.118771	interferon alpha inducible protein 6
ENSNVIG00000014524	IFFO2	1.8124	0.95118	1.40807	0.612914	0.627501	0.190414	2.53049	2.80372	2.14849	-1.44266	0.00688453	0.0210338	0.800357	0.0156053	0.0902395	2.30896	1.67124e-07	2.26695e-06	intermediate filament family orphan 2
ENSNVIG00000013022	IF5A2	1.9568	0.944573	1.30813	0.204038	0.0696314	0.0724441	0.714761	0.995578	0.684665	-3.49703	0.000126282	0.000764233	-0.859394	0.120401	0.348662	2.70446	0.00406065	0.0119437	eukaryotic translation initiation factor 5A2
ENSNVIG00000018535	IDS	11.9989	3.28188	10.0227	1.29047	2.0384	0.785459	9.65938	11.8738	10.3661	-2.51951	1.9447e-06	2.19221e-05	0.294485	0.457705	0.723641	2.87892	1.02043e-15	1.38305e-13	iduronate 2-sulfatase
ENSNVIG00000020793	IDE	3.48406	3.48416	4.54176	2.08192	1.95981	0.669735	8.66365	8.56766	4.90295	-1.19206	0.00495794	0.0160734	0.897564	0.00119359	0.0131469	2.15994	7.89162e-07	8.36157e-06	insulin degrading enzyme
ENSNVIG00000008829	HYCC2	1.425	0.690229	0.674024	0.210265	0.129162	0.313551	1.01016	0.957564	1.36072	-2.00181	0.00479323	0.0156389	0.219185	0.657416	0.850929	2.27904	0.000191477	0.000894813	family with sequence similarity 126 member B
ENSNVIG00000013205	HYCC1	3.80381	1.05867	1.97114	0.299469	0.122638	0.063796	3.40195	3.18221	2.38302	-3.70918	8.70158e-09	2.36773e-07	0.353216	0.396174	0.675117	4.12161	1.85208e-17	4.02281e-15	family with sequence similarity 126 member A
ENSNVIG00000004944	HUNK	0.913739	0.26874	1.1307	0.0608152	0.217919	0.25911	0.273909	0.222555	0.306104	-2.01011	0.0108432	0.0304812	-1.56087	0.0157697	0.0907	0.505907	0.514434	0.627469	hormonally up-regulated Neu-associated kinase
ENSNVIG00000022638	HTR1B	0.0356423	0.0351921	0.0714811	0	0.171222	0.0593794	0.460319	0.362682	0.481021	0.794834	0.676259	1	3.15842	0.00537429	0.0408835	2.42838	0.0303845	0.0655263	5-hydroxytryptamine receptor 1B
ENSNVIG00000009553	HSPA4L	2.9974	2.18327	2.5622	0.666077	0.813069	0.627612	3.94228	3.12503	3.73944	-1.78061	3.94778e-07	5.86966e-06	0.442291	0.096479	0.303312	2.28312	3.47394e-13	2.48336e-11	heat shock protein family A (Hsp70) member 4 like
ENSNVIG00000021445	HSPA13	5.47275	3.41635	6.2135	1.3441	1.01396	0.339081	4.08895	4.63112	3.7896	-2.3853	1.13203e-06	1.40386e-05	-0.314604	0.288744	0.576979	2.13765	1.86127e-06	1.71285e-05	heat shock protein family A (Hsp70) member 13
ENSNVIG00000004621	HSPA12A	2.90849	0.446287	1.77355	0.368846	0.251749	0.163699	1.22288	1.3748	1.96704	-2.60652	0.000279983	0.00146212	-0.201512	0.717974	0.882048	2.46237	1.20526e-06	1.18305e-05	heat shock protein family A (Hsp70) member 12A
ENSNVIG00000010109	HSD11B2	2.58931	2.42205	2.18648	3.517	3.43703	3.85966	1.56004	0.390016	0.459799	0.682287	0.0316111	0.0728642	-1.6128	0.00365363	0.0306605	-2.24044	3.78775e-05	0.000223908	hydroxysteroid 11-beta dehydrogenase 2
ENSNVIG00000002772	HS6ST2	3.68395	1.86101	3.09274	0.334999	0.308674	0	0.452646	0.953506	0.626291	-3.63831	2.63066e-08	5.87479e-07	-2.13635	3.72054e-07	1.49533e-05	1.581	0.0571826	0.110807	heparan sulfate 6-O-sulfotransferase 2
ENSNVIG00000011037	HS3ST3B1	0.248858	0.315919	0.463439	0	0	0	0.459141	0.63307	0.119948	-4.92968	0.00328852	0.011395	0.179291	0.834581	0.935424	5.18332	0.00172539	0.00583696	heparan sulfate-glucosamine 3-sulfotransferase 3B1
ENSNVIG00000008618	HS3ST2	0.10231	0.242442	0.102592	1.12014	0.68808	0.579517	0.864868	1.71776	0.667363	2.50842	0.000154114	0.00090504	2.80209	1.20318e-05	0.000300776	0.366717	0.484162	0.601177	heparan sulfate-glucosamine 3-sulfotransferase 2
ENSNVIG00000010265	HS2ST	3.73795	1.23025	3.0845	0.487203	0.436448	0.324341	2.56006	2.97155	1.75162	-2.58896	3.77766e-05	0.000276196	-0.188306	0.687971	0.866601	2.46508	4.01455e-06	3.29208e-05	heparan sulfate 2-O-sulfotransferase 1
ENSNVIG00000022702	HPGDS	1.73756	0.205874	0.487858	0	0.111294	0.810529	1.79524	1.67967	2.65764	-1.30876	0.334561	0.464995	1.30403	0.0886153	0.28673	2.67104	0.00422036	0.0123534	hematopoietic prostaglandin D synthase
ENSNVIG00000006082	HOXB9	1.21837	0.656172	0.666397	0.0866192	0.266042	0	0.130043	0.422647	0.186851	-2.74071	0.0165345	0.0429478	-1.84048	0.0375533	0.163479	0.98304	0.501404	0.61686	homeobox B9
ENSNVIG00000012184	HOXA2	0.514833	0.980353	0.663753	0.115034	0.176658	0.122529	0.215878	0.187098	0.248146	-2.28794	0.00975663	0.0280937	-1.7699	0.0189995	0.102959	0.578986	0.581739	0.687536	homeobox A2
ENSNVIG00000008450	HOOK3	4.90109	2.00242	4.21554	0.892126	0.642733	0.492723	4.63816	5.45469	2.85103	-2.35546	5.48741e-07	7.65778e-06	0.174925	0.647096	0.846159	2.59684	2.60194e-10	8.19368e-09	hook microtubule tethering protein 3
ENSNVIG00000002206	HOMER1	3.87149	3.18914	3.1501	1.69549	1.66499	0.405418	8.44158	5.09318	4.37895	-1.3404	0.0072802	0.021991	0.770954	0.0153553	0.0893696	2.17639	1.85128e-05	0.000121878	homer scaffold protein 1
ENSNVIG00000005343	HMX1	0.119147	0.156856	0.159301	0.310592	0.254387	1.38948	0.0932594	0	0.0446662	2.2566	0.0240996	0.0584919	-1.67669	0.310676	1	-3.88344	0.00271805	0.00854187	H6 family homeobox 1
ENSNVIG00000006061	HMMR	0.574776	0.238954	0.257845	0.0946308	0.0242207	0.0503982	0.15983	0.0384782	0.136089	-2.5608	0.00517889	0.0166517	-1.70203	0.0284236	0.136361	0.909987	0.415133	0.536597	hyaluronan mediated motility receptor
ENSNVIG00000013689	HMGCR	1.18961	1.11022	1.25825	0.56074	0.54799	0.108595	1.7985	1.98986	1.4112	-1.447	0.0106033	0.0299522	0.501363	0.111302	0.330915	2.0177	0.000129102	0.000641398	3-hydroxy-3-methylglutaryl-CoA reductase
ENSNVIG00000009644	HMCN1	1.63336	1.17724	1.69375	0.238792	0.357011	0.157455	1.34581	2.17002	1.221	-2.48149	4.1149e-12	3.59274e-10	0.0247602	0.929256	0.974275	2.57809	1.39032e-11	6.11812e-10	hemicentin 1
ENSNVIG00000013881	HLTF	3.78591	2.46881	3.32888	0.684943	0.950073	0.305949	3.38349	2.74914	2.79618	-2.20365	4.3824e-07	6.40821e-06	-0.141654	0.600725	0.819615	2.12575	1.84666e-07	2.46348e-06	helicase like transcription factor
ENSNVIG00000012066	HLF	3.45241	3.40881	4.00855	0.639454	1.16386	0.302718	4.85345	2.31121	4.80235	-2.26688	2.11237e-05	0.000169393	0.104842	0.786579	0.915469	2.43001	1.96684e-05	0.000128064	HLF transcription factor, PAR bZIP family member
ENSNVIG00000016037	HLCS	3.59791	1.96232	3.21268	0.777118	1.67353	0.456689	4.64668	6.01465	4.68224	-1.49278	0.0031193	0.0108934	0.763214	0.00970744	0.0636892	2.32484	2.03916e-07	2.68226e-06	holocarboxylase synthetase
ENSNVIG00000016059	HIVEP3	0.41071	0.0285579	0.168217	0.0542857	0.0185259	0.0867339	0.251292	0.228091	0.279745	-1.8321	0.0574828	0.118027	0.289281	0.684272	0.864677	2.1793	0.000387477	0.00162612	HIVEP zinc finger 3
ENSNVIG00000021178	HIVEP2	3.79339	3.81682	3.23974	0.952533	1.05785	0.292341	4.27198	6.18388	4.63191	-2.13932	8.82782e-07	1.14367e-05	0.428902	0.0520929	0.202172	2.63988	1.48899e-09	3.77643e-08	HIVEP zinc finger 2
ENSNVIG00000004290	HIPK3	12.4958	7.6253	12.2363	2.14931	1.27627	0.503655	19.6619	23.5264	14.7231	-2.94493	2.91801e-10	1.39798e-08	0.795346	0.00284125	0.0253968	3.81051	5.08479e-17	9.78939e-15	homeodomain interacting protein kinase 3
ENSNVIG00000021699	HIPK2	3.12388	0.703068	2.0269	0.215558	0.312642	0.114801	3.16879	2.64408	2.31204	-3.08378	5.09738e-07	7.25805e-06	0.43611	0.325634	0.615172	3.58022	2.3434e-18	6.10799e-16	homeodomain interacting protein kinase 2
ENSNVIG00000004780	HIPK1	3.51845	1.85231	3.31661	0.412439	0.422255	0.0627587	4.45825	4.02488	3.38083	-3.17415	1.08368e-08	2.82528e-07	0.409073	0.155599	0.408217	3.65017	5.18638e-13	3.58644e-11	homeodomain interacting protein kinase 1
ENSNVIG00000003986	HIP1	4.7452	2.88528	3.80394	1.04828	0.686869	0.357307	4.12338	3.51228	4.56784	-2.35092	3.42178e-08	7.35815e-07	0.0561943	0.836153	0.936336	2.46836	2.31591e-10	7.3891e-09	huntingtin interacting protein 1
ENSNVIG00000001673	HINT3	1.46065	2.30752	1.24497	1.25651	0.584733	0.365012	4.20157	4.366	1.23204	-1.08586	0.142653	0.2427	0.913432	0.122247	0.351476	2.07103	0.00429062	0.0125223	histidine triad nucleotide binding protein 3
ENSNVIG00000022744	HIG1B	8.61831	12.3524	7.80573	57.6148	62.3248	64.6107	38.3529	33.2398	33.455	2.77501	3.5544e-21	3.3206e-18	1.82421	7.95617e-10	6.28878e-08	-0.889162	4.22379e-05	0.000245234	HIG1 hypoxia inducible domain family member 1B
ENSNVIG00000021695	HIC2	1.83085	0.598739	1.16936	0.273592	0.448165	0.0194278	0.94472	1.06796	0.77379	-2.17608	0.00383008	0.0129695	-0.410451	0.338178	0.626103	1.83579	0.00767943	0.0204825	HIC ZBTB transcriptional repressor 2
ENSNVIG00000004858	HERC2	2.50985	2.70241	2.36974	0.723965	0.833268	0.565179	3.74677	4.28579	2.8518	-1.74081	6.43756e-12	5.13052e-10	0.475105	0.0297074	0.140168	2.2834	5.51118e-17	1.03745e-14	HECT and RLD domain containing E3 ubiquitin protein ligase 2
ENSNVIG00000001971	HELLS	1.11539	1.30779	0.950691	0.370716	0.446517	0.162593	0.32739	0.248275	0.203843	-1.68478	0.00053242	0.00248285	-2.15801	6.41114e-07	2.39143e-05	-0.406635	0.49933	0.615113	helicase, lymphoid specific
ENSNVIG00000009206	HELB	0.353831	0.212113	0.380149	0.0395299	0	0.0631581	0.400591	0.208954	0.184756	-3.11695	0.00129112	0.00521285	-0.289948	0.624587	0.833759	2.88252	0.00349298	0.0105056	DNA helicase B
ENSNVIG00000012751	HEG1	11.8137	3.13147	7.95659	1.51213	1.03837	0.314273	13.538	12.267	11.4299	-2.8994	5.37525e-07	7.53881e-06	0.66387	0.0841423	0.27734	3.62757	1.03323e-15	1.38928e-13	heart development protein with EGF like domains 1
ENSNVIG00000010922	HECW2	3.59404	2.30488	3.06512	0.551114	0.691181	0.13208	3.38198	3.13727	1.72381	-2.60523	2.24514e-07	3.64073e-06	-0.164971	0.598618	0.817883	2.51079	1.80494e-06	1.66645e-05	HECT, C2 and WW domain containing E3 ubiquitin protein ligase 2
ENSNVIG00000015948	HECTD4	3.85522	2.77842	2.75445	1.07408	0.869486	0.287346	5.24262	4.20486	4.35372	-1.97647	8.34213e-06	7.72899e-05	0.515974	0.0227302	0.116594	2.55763	2.18296e-09	5.25336e-08	HECT domain E3 ubiquitin protein ligase 4
ENSNVIG00000003432	HECTD1	9.89166	8.58926	9.60929	3.52226	2.84736	1.40136	13.5076	13.7464	9.05898	-1.75805	5.36459e-07	7.53013e-06	0.325755	0.143748	0.38779	2.15232	4.04243e-09	9.11943e-08	HECT domain E3 ubiquitin protein ligase 1
ENSNVIG00000019705	HECA	14.5183	7.3708	11.435	4.14698	2.55565	1.45809	17.62	13.9481	13.1724	-1.93197	7.68193e-06	7.22076e-05	0.386139	0.180955	0.445848	2.38111	3.72969e-10	1.12635e-08	hdc homolog, cell cycle regulator
ENSNVIG00000019332	HEBP2	0.337391	0.199878	0.338321	2.95515	1.51274	1.34901	2.93133	4.80641	3.79446	2.8297	0.000173329	0.000989709	3.67418	3.0897e-09	2.19171e-07	0.909757	0.0606496	0.116394	heme binding protein 2
ENSNVIG00000014654	HBQ1	2.91619	1.15174	3.31412	12.6192	5.44797	25.7491	1.14129	5.44023	5.90344	2.66526	1.37729e-05	0.000118347	0.714918	0.282735	0.570799	-1.89191	0.00491118	0.0140383	hemoglobin subunit theta 1
ENSNVIG00000013158	HAUS6	1.42164	2.14098	2.03034	0.561504	0.459894	0.263159	1.46681	1.58907	1.04975	-2.02465	2.53439e-06	2.76026e-05	-0.494399	0.131468	0.367326	1.598	0.000179993	0.00084919	HAUS augmin like complex subunit 6
ENSNVIG00000015743	HASPIN	0.684221	1.08448	0.99305	0.309787	0.691985	0.539952	0.126842	0.137415	0.425255	-0.747057	0.139139	0.23824	-2.0309	0.000705238	0.0086393	-1.22945	0.0775567	0.141641	histone H3 associated protein kinase
ENSNVIG00000022131	HAPSTR1	6.34588	5.22144	8.6865	3.15093	3.06462	0.58734	15.7882	14.4777	11.1018	-1.47489	0.00836595	0.024668	0.98731	0.000834857	0.00984218	2.53021	5.4127e-07	6.16277e-06	chromosome 16 open reading frame 72
ENSNVIG00000015988	HAAO	0.945234	0.439198	0.446042	2.08718	1.78071	12.7832	0.979223	0.919398	1.93851	3.28103	3.33825e-05	0.00024905	1.03603	0.134241	0.372142	-2.20061	0.00387317	0.0114799	3-hydroxyanthranilate 3,4-dioxygenase
ENSNVIG00000006474	H6PD	15.1417	6.68194	12.5496	2.07828	2.99369	1.28703	11.628	15.0931	10.4955	-2.33484	2.02501e-08	4.7361e-07	0.071656	0.816982	0.928537	2.47459	1.00999e-12	6.48153e-11	hexose-6-phosphate dehydrogenase/glucose 1-dehydrogenase
ENSNVIG00000006312	H2BC3	0.875622	2.37755	3.73165	2.91027	1.92793	2.73519	0.514028	0.417655	0.246192	0.210068	0.757944	0.832283	-2.61814	0.00372731	0.0311059	-2.76672	0.000354648	0.00151308	H2B clustered histone 3
ENSNVIG00000021691	H2AJ	28.4426	31.7785	31.3087	46.9949	56.5032	127.012	17.0736	16.4567	24.2915	1.42733	0.00034849	0.00175193	-0.702021	0.00842544	0.0576284	-2.07617	8.11053e-07	8.56128e-06	H2A.J histone
ENSNVIG00000003130	GXYLT2	5.19406	1.63943	5.16568	1.13202	0.443132	1.13485	1.64953	1.94948	1.96312	-2.05024	0.000176984	0.00100614	-1.14824	0.00712612	0.0508759	0.961433	0.0277514	0.0608863	glucoside xylosyltransferase 2
ENSNVIG00000007703	GXYLT1	1.43377	0.331326	0.795338	0.0954269	0.195396	0.0508221	1.28939	1.04765	0.789092	-2.80086	0.00300192	0.0105497	0.249969	0.676345	0.86028	3.11249	6.64698e-05	0.000360362	glucoside xylosyltransferase 1
ENSNVIG00000003403	GTSE1	2.39801	2.14942	1.43254	1.09062	0.762538	2.15335	0.479228	0.237954	0.592939	-0.484804	0.296213	0.423492	-2.22003	4.13039e-07	1.6402e-05	-1.6871	0.0022209	0.00721505	G2 and S-phase expressed 1
ENSNVIG00000013528	GTF2A1	1.06761	0.574978	0.97323	0.354205	0	0.107795	1.67129	1.35795	0.727688	-2.39853	0.0100317	0.0286942	0.478838	0.363452	0.648731	2.94026	0.000572469	0.0022767	general transcription factor IIA subunit 1
ENSNVIG00000013995	GSX2	0	0	0	0.285134	0.0729798	0.68335	0.321057	0.347818	0.666332	5.46795	0.00456444	0.0150324	5.69834	0.000669025	0.00827507	0.287172	0.764956	0.834077	GS homeobox 2
ENSNVIG00000021358	GSTT4	0.0576784	0.1139	0.115675	0.451067	0.184721	0.86482	0.474036	1.10046	1.36223	2.47475	0.0447672	0.096464	3.30884	0.0014592	0.0153688	0.895241	0.277329	0.393708	glutathione S-transferase theta 4
ENSNVIG00000021367	GSTT1	3.77544	0.847218	3.09751	9.66286	5.86241	11.2454	12.2235	26.1209	25.4763	1.89177	0.000437317	0.00210533	3.00661	1.61495e-10	1.58619e-08	1.17674	0.00315793	0.00964755	-
ENSNVIG00000005920	GSTCD	0.329301	0.325142	0.480304	0.117057	0.0719058	0.0498736	0.316332	0.361738	0.303012	-2.14648	0.00534884	0.0170941	-0.254765	0.631066	0.837402	1.95626	0.00856492	0.0224985	glutathione S-transferase C-terminal domain containing
ENSNVIG00000010103	GSN	426.446	160.986	472.585	1201.64	1234.47	3552.88	1193.92	1296.4	1758.01	2.59595	3.19693e-07	4.93208e-06	1.96552	3.25756e-08	1.82676e-06	-0.57821	0.191435	0.294546	gelsolin
ENSNVIG00000012391	GRM4	0.046079	0.0606627	0	0.0960947	0.639481	0.0255889	1.73122	0.859616	0.880986	2.93263	0.0317412	0.0730678	4.97993	5.1229e-11	5.38196e-09	2.11447	0.0115873	0.0291393	glutamate metabotropic receptor 4
ENSNVIG00000009262	GRIP1	0.148648	0.270961	0.240786	0.0178844	0.14648	0.114298	0	0	0.0771585	-1.15334	0.169805	0.27801	-3.09698	0.00595733	0.0442799	-1.91032	0.222426	0.330991	glutamate receptor interacting protein 1
ENSNVIG00000020177	GRIA1	0.311205	0.223473	0.326248	0	0.0453029	0.0471329	0.0830413	0.0539778	0.127271	-3.13591	0.00252868	0.00911127	-1.73099	0.0197335	0.10604	1.45128	0.264243	0.379422	glutamate ionotropic receptor AMPA type subunit 1
ENSNVIG00000001817	GREM2	1.89178	7.39035	6.35082	8.74803	7.77084	1.09623	23.4666	16.8438	24.7911	0.265668	0.71529	0.8005	2.01489	5.10352e-06	0.000143097	1.81459	0.00174375	0.00588733	gremlin 2, DAN family BMP antagonist
ENSNVIG00000022443	GPRIN3	0.230493	0.122544	0.142233	0	0.0567828	0	0.249802	0.338279	0.338985	-3.01967	0.0466535	0.0997235	0.862998	0.2165	0.493435	3.94809	0.00211553	0.00692988	GPRIN family member 3
ENSNVIG00000014872	GPRASP1	0.273452	0.281249	0.21708	0.0178208	0.0729798	0.0379639	0.173906	0.231878	0.179397	-2.48958	0.00397098	0.0133887	-0.446916	0.430027	0.703184	2.10897	0.0159458	0.0381789	G protein-coupled receptor associated sorting protein 1
ENSNVIG00000009768	GPR85	0.749353	0.924861	0.713847	0.117204	0	0.0624204	0.263942	0.142971	0.0421379	-3.6322	0.00106788	0.00445595	-2.46086	0.00328115	0.0282931	1.24054	0.436679	0.557032	G protein-coupled receptor 85
ENSNVIG00000009359	GPR75	0.385411	0.228326	0.257649	0	0	0	0.150835	0.0980447	0.0577936	-5.1576	0.00138502	0.00552277	-1.5498	0.0999965	0.309845	3.67089	0.0740256	0.136632	G protein-coupled receptor 75
ENSNVIG00000001031	GPR63	0.364061	0.424819	0.232314	0.0517653	0	0	0.466297	0.294679	0.521106	-4.06193	0.0102143	0.0290582	0.292179	0.69461	0.869586	4.41081	0.00274628	0.00861302	G protein-coupled receptor 63
ENSNVIG00000017208	GPR107	6.78588	2.87482	5.17996	1.10176	1.12798	0.352064	5.78933	5.58496	5.28148	-2.4219	1.84813e-06	2.11053e-05	0.127226	0.69936	0.87171	2.61254	1.52415e-10	5.18517e-09	G protein-coupled receptor 107
ENSNVIG00000016085	GPC6	3.92514	0.518388	2.88303	0.273723	0.400339	0.916322	1.43831	1.93979	1.09657	-2.10705	0.00445348	0.0147102	-0.753473	0.201147	0.474064	1.41636	0.0114146	0.0287521	glypican 6
ENSNVIG00000002844	GPC3	65.2862	24.0606	58.5393	17.0188	18.562	12.7834	5.73496	9.92223	7.99424	-1.51393	9.24063e-05	0.000586158	-2.68737	3.91047e-14	7.4609e-12	-1.10657	0.000155535	0.00075116	glypican 3
ENSNVIG00000022265	GPBAR1	1.55383	0.580511	0.715891	3.2842	3.42961	11.544	1.47919	0.427329	2.21982	2.77637	6.92922e-06	6.63563e-05	0.51	0.458815	0.724286	-2.22478	0.000817463	0.00308245	G protein-coupled bile acid receptor 1
ENSNVIG00000014775	GPATCH2L	4.78832	1.95118	3.91235	0.673641	0.933087	0.759739	5.62191	5.99383	4.61587	-2.072	8.53536e-06	7.88197e-05	0.566525	0.106703	0.322191	2.70201	2.10373e-15	2.58271e-13	G-patch domain containing 2 like
ENSNVIG00000007656	GPAT1	2.74647	3.76329	3.39638	1.51539	2.66696	0.760371	9.37294	19.3714	6.9791	-0.906142	0.0387993	0.0858711	1.79565	2.74892e-07	1.1581e-05	2.78116	3.19142e-08	5.48545e-07	glycerol-3-phosphate acyltransferase, mitochondrial
ENSNVIG00000022601	GP1BB	0.0671522	0.132608	0	0.315093	0.322592	0.783119	0	0	0	2.91671	0.0466792	0.0997658	-2.22951	0.576762	1	-5.08935	0.00396801	0.0117118	glycoprotein Ib platelet subunit beta
ENSNVIG00000019395	GOPC	3.35769	2.67971	3.26227	0.816324	0.835752	1.15935	4.69798	4.62487	2.7588	-1.63172	1.10554e-06	1.37608e-05	0.332376	0.257452	0.544065	2.02718	2.21484e-08	4.02185e-07	golgi associated PDZ and coiled-coil motif containing
ENSNVIG00000024801	GOLIM4	15.6295	5.93645	11.92	3.12026	2.93015	1.42111	12.0989	11.7599	9.65533	-2.06525	1.92066e-06	2.17494e-05	-0.038493	0.906234	0.965447	2.09157	2.8406e-10	8.76601e-09	golgi integral membrane protein 4
ENSNVIG00000010138	GNPTAB	6.06646	6.57159	6.75059	1.4847	1.25796	0.309015	7.36595	9.63142	5.33786	-2.57076	6.51822e-08	1.27537e-06	0.155595	0.54	0.779187	2.80004	1.71951e-08	3.22257e-07	N-acetylglucosamine-1-phosphate transferase subunits alpha and beta
ENSNVIG00000013949	GNAQ	9.93583	3.11496	7.74513	0.567168	0.754865	0.0604121	6.85456	6.18057	4.64917	-3.8051	7.70274e-09	2.14165e-07	-0.273253	0.499597	0.753002	3.59574	3.05469e-11	1.23514e-09	G protein subunit alpha q
ENSNVIG00000008212	GNA13	7.37688	4.2967	6.97718	1.4195	1.2297	0.34892	8.22394	6.57108	5.96713	-2.53684	1.85846e-07	3.08507e-06	0.114931	0.69087	0.867778	2.71637	1.32946e-09	3.41323e-08	G protein subunit alpha 13
ENSNVIG00000002876	GMFB	28.0926	8.83003	23.1989	1.52038	4.82534	2.91499	14.1519	15.4552	11.4789	-2.59893	2.79968e-06	3.02567e-05	-0.590015	0.143286	0.38676	2.07359	3.10376e-06	2.64374e-05	glia maturation factor beta
ENSNVIG00000024274	GLI3	1.26688	0.399587	0.873381	0.206406	0.0845273	0.131912	0.774702	0.548327	1.03891	-2.48726	2.81554e-05	0.000215308	-0.136359	0.765362	0.905441	2.40571	2.01334e-06	1.82896e-05	GLI family zinc finger 3
ENSNVIG00000003321	GLG1	5.49428	1.41603	3.92029	0.850128	0.713066	0.523672	4.95147	4.88941	3.64561	-2.27646	1.84126e-06	2.1063e-05	0.277279	0.487411	0.745789	2.61636	9.81321e-20	3.39297e-17	golgi glycoprotein 1
ENSNVIG00000020916	GLDN	0.86244	0.150273	0.686766	0.198371	0.203092	0.169036	0.923234	1.19377	0.456443	-1.47431	0.0867007	0.163824	0.553054	0.414845	0.690604	2.09372	0.00221542	0.00720415	gliomedin
ENSNVIG00000015508	GLCE	2.60271	1.46848	2.30695	0.345294	0.688418	0.174217	2.15544	1.50747	1.33289	-2.29952	5.16659e-06	5.14091e-05	-0.391516	0.237888	0.520799	1.9724	6.85661e-05	0.000370305	glucuronic acid epimerase
ENSNVIG00000013299	GJD4	0.0787564	0.544332	0.23692	0.369543	0.126112	1.24646	0.0924668	0	0.0885732	1.1037	0.301861	0.429341	-2.26838	0.111436	0.331196	-3.32345	0.00926006	0.0240693	gap junction protein delta 4
ENSNVIG00000011508	GJB5	0.710244	0.350637	0.152615	0.238045	1.38102	4.39494	0.238254	0.129056	0.798775	2.40528	0.013207	0.0358704	-0.0783819	0.940594	0.978662	-2.44262	0.015171	0.036624	gap junction protein beta 5
ENSNVIG00000019628	GJA1	35.3138	8.56465	23.4012	5.22248	5.40489	2.41859	20.4964	11.5409	16.6128	-2.26643	1.03758e-05	9.31052e-05	-0.500134	0.242663	0.525382	1.82475	1.75167e-06	1.62702e-05	gap junction protein alpha 1
ENSNVIG00000017036	GFRP	63.2881	46.6648	44.7682	61.6434	46.0889	237.029	22.0805	23.921	36.4161	1.2512	0.0235698	0.0574087	-0.946451	0.00151312	0.0158141	-2.14888	0.000176563	0.000835801	GTP cyclohydrolase I feedback regulator
ENSNVIG00000004371	GFRA1	14.5822	2.28261	6.71678	1.94699	3.08492	0.395018	3.72341	2.82741	3.93329	-2.01644	0.00517875	0.0166517	-1.20145	0.0192972	0.104032	0.877592	0.13726	0.22573	GDNF family receptor alpha 1
ENSNVIG00000003807	GFPT1	6.91841	3.66697	6.08626	1.32772	1.52923	1.09603	7.82382	7.18027	6.25327	-1.97796	8.14898e-08	1.53625e-06	0.310127	0.284188	0.572341	2.35042	1.89012e-16	3.10898e-14	glutamine--fructose-6-phosphate transaminase 1
ENSNVIG00000020011	GFOD1	4.53793	2.89922	4.96682	1.48448	1.89976	0.592949	6.0592	8.18646	5.83742	-1.54097	0.00124501	0.00505213	0.650224	0.0320451	0.14755	2.26024	9.33425e-08	1.37037e-06	glucose-fructose oxidoreductase domain containing 1
ENSNVIG00000002603	GDPD1	0.564922	0.633849	0.54073	0.200814	0.123356	0.128338	0.904455	0.881859	0.721975	-1.84488	0.0135323	0.0366263	0.482956	0.320907	0.609745	2.39089	0.000337936	0.00144981	glycerophosphodiester phosphodiesterase domain containing 1
ENSNVIG00000023644	GDE	36.5267	31.2478	33.6005	6.42001	7.57023	0.864765	68.4537	70.5841	47.8156	-2.67369	4.29727e-06	4.3935e-05	0.837737	8.26811e-05	0.00152661	3.58352	1.32967e-09	3.41323e-08	amylo-alpha-1, 6-glucosidase, 4-alpha-glucanotransferase
ENSNVIG00000015205	GDAP1	1.3552	1.6057	2.1743	0.242244	0.124005	0	1.81843	1.379	1.69831	-3.69482	1.01522e-05	9.13429e-05	-0.108343	0.800022	0.921636	3.64682	4.88719e-06	3.87816e-05	ganglioside induced differentiation associated protein 1
ENSNVIG00000011321	GDA	1.64921	1.0759	1.47657	0.414561	0.943172	0.637825	1.93632	3.25895	4.40511	-0.977154	0.0621101	0.125685	1.15224	0.00501079	0.0386496	2.19152	1.09929e-05	7.82858e-05	guanine deaminase
ENSNVIG00000021119	GCK	1.13652	1.89905	0.730546	0.501375	0.0933285	0.339844	0.0684293	0.0741331	0.0655479	-1.91814	0.007484	0.0224935	-4.22598	3.58306e-07	1.46616e-05	-2.24449	0.0384016	0.079936	glucokinase
ENSNVIG00000010294	GCC2	1.9795	1.36001	1.88571	0.541816	0.396222	0.123668	3.06007	2.6647	1.72534	-2.19949	5.71141e-06	5.60999e-05	0.468744	0.116504	0.341203	2.73607	1.22948e-08	2.42771e-07	GRIP and coiled-coil domain containing 2
ENSNVIG00000001315	GBX1	0.231675	0.571872	0.34847	1.08707	1.29843	1.99416	0.680016	0.540245	2.041	2.01764	0.00121256	0.00494312	1.46694	0.0505731	0.198688	-0.497779	0.430064	0.55127	gastrulation brain homeobox 1
ENSNVIG00000023491	GBP3	9.50101	3.92801	2.98018	1.20786	0.449674	0.116959	5.05547	2.64913	25.0026	-3.10866	5.88968e-06	5.75485e-05	0.970644	0.34084	0.628483	4.13445	0.000540821	0.00217107	guanylate binding protein 3
ENSNVIG00000021706	GATM	10.5565	11.2324	9.89524	1.48703	1.36493	0.983121	3.07932	2.00159	1.62231	-2.94866	3.91723e-20	2.86401e-17	-2.28317	9.42716e-14	1.63002e-11	0.729133	0.0928987	0.164468	glycine amidinotransferase
ENSNVIG00000011753	GASK1B	13.9853	8.73709	15.0437	3.06236	3.29811	1.60976	11.285	11.8698	6.86334	-2.1459	9.29597e-09	2.50917e-07	-0.37571	0.214235	0.490291	1.83841	7.29446e-07	7.8665e-06	golgi associated kinase 1B
ENSNVIG00000014733	GASK1A	9.42948	4.01625	9.28692	5.94143	7.29401	16.1574	1.79583	0.555863	2.62758	0.468299	0.314083	0.443163	-2.21689	5.24413e-06	0.000146053	-2.6419	2.14243e-06	1.92966e-05	golgi associated kinase 1A
ENSNVIG00000009253	GAS2L3	1.40876	0.99355	1.50824	0.215371	0.152651	0.105878	0.609372	0.552383	0.250163	-2.94334	4.42114e-10	1.96163e-08	-1.51677	0.00020347	0.00314793	1.49565	0.0112088	0.0283038	growth arrest specific 2 like 3
ENSNVIG00000019310	GARRE1	9.30164	7.67057	8.79317	3.25106	3.45324	0.714217	11.47	13.2523	9.70133	-1.69896	0.000595515	0.00272792	0.373228	0.0752643	0.257803	2.14328	1.34694e-05	9.3601e-05	KIAA0355
ENSNVIG00000020231	GAN	1.95374	0.600153	1.0884	0.339533	0.173807	0.0723309	1.50375	1.46342	1.26953	-2.53129	0.000486374	0.00230455	0.179323	0.701409	0.8727	2.77026	1.26681e-06	1.23845e-05	gigaxonin
ENSNVIG00000004135	GAMT	41.8844	36.4794	50.2072	51.0638	63.9942	183.664	16.4814	21.403	27.4095	1.31206	0.00454935	0.0149886	-1.0186	8.34785e-05	0.00153791	-2.277	2.20946e-06	1.97429e-05	guanidinoacetate N-methyltransferase
ENSNVIG00000017803	GALNT7	1.69816	0.990787	1.16103	0.301825	0.309008	0.192894	1.01955	0.662721	0.759594	-2.1599	4.33319e-05	0.000310468	-0.69363	0.0953173	0.301194	1.52628	0.00404088	0.0118952	polypeptide N-acetylgalactosaminyltransferase 7
ENSNVIG00000019006	GALNT15	3.19932	2.06963	3.11964	2.13963	1.30727	2.05849	6.60587	18.5227	12.8291	-0.511902	0.166291	0.273669	2.12961	6.53476e-09	4.25375e-07	2.70992	1.60987e-10	5.39019e-09	polypeptide N-acetylgalactosaminyltransferase 15
ENSNVIG00000011378	GALK1	30.954	27.0568	27.6675	41.0417	39.4017	73.2434	11.6961	13.5903	13.2534	0.938388	0.00234341	0.00855555	-1.19556	8.88639e-10	6.95779e-08	-2.07495	3.3052e-11	1.32068e-09	galactokinase 1
ENSNVIG00000013338	GALC	1.23923	0.825204	0.708018	0.247915	0.207667	0.0480124	0.64289	0.403223	0.567202	-2.35675	0.000133383	0.000798866	-0.816458	0.0582374	0.218065	1.60135	0.0119905	0.0299665	galactosylceramidase
ENSNVIG00000000325	GABRE	0.422936	0.695991	0.989571	0.264602	0.406348	0.0939471	0.132417	0	0	-1.36267	0.0752922	0.14627	-4.02093	0.000237149	0.00361473	-2.59771	0.07377	0.136234	gamma-aminobutyric acid type A receptor epsilon subunit
ENSNVIG00000015834	GABPB2	2.2014	1.2103	1.55526	0.313014	0.480695	0.166704	1.93847	1.97278	1.57551	-2.26877	7.10837e-05	0.000470978	0.101415	0.785592	0.914967	2.43461	1.40116e-06	1.34419e-05	GA binding protein transcription factor subunit beta 2
ENSNVIG00000014462	G3BP2	7.10458	5.45424	6.6759	4.69455	6.08454	1.96825	28.267	24.2873	23.1984	-0.495728	0.227414	0.347118	1.93656	2.1364e-20	9.09285e-18	2.49825	1.05521e-10	3.71672e-09	G3BP stress granule assembly factor 2
ENSNVIG00000004971	FZD5	0.564487	0.0696697	0.188681	0.110363	0.037663	0.117553	0.331378	0.329083	0.793562	-1.53357	0.184118	0.294785	0.794502	0.344328	0.630677	2.38186	0.00806228	0.021339	frizzled class receptor 5
ENSNVIG00000003680	FZD4	15.2739	5.87625	12.1026	2.2132	2.09926	1.45604	15.1477	26.0447	17.1076	-2.42828	2.38559e-09	8.13458e-08	0.765632	0.0280229	0.134983	3.262	8.08768e-24	5.70923e-21	frizzled class receptor 4
ENSNVIG00000009230	FUT11	13.8604	4.88339	10.7933	2.5864	2.14243	1.25223	8.59556	8.43245	6.72892	-2.20526	5.25178e-07	7.41511e-06	-0.353918	0.306935	0.595119	1.91528	2.03743e-09	4.96665e-08	fucosyltransferase 11
ENSNVIG00000011871	FSTL1	177.281	27.2662	110.336	21.3134	25.659	16.247	66.7722	72.3379	75.9255	-2.21582	3.74128e-05	0.000274013	-0.586292	0.206347	0.480319	1.69147	2.08213e-12	1.19174e-10	follistatin like 1
ENSNVIG00000006737	FSD1L	5.50774	3.53913	4.47094	0.319057	0.466643	0.0485492	6.7745	7.00557	2.98243	-3.91126	2.21746e-12	2.14303e-10	0.264069	0.471705	0.732993	4.24706	1.90926e-12	1.10879e-10	fibronectin type III and SPRY domain containing 1 like
ENSNVIG00000005656	FSCN1	39.9818	34.85	32.6484	28.1742	31.9885	38.1032	10.8522	7.8014	8.46125	-0.0333942	0.88349	0.922896	-2.02684	1.5621e-20	7.0079e-18	-1.93514	3.09525e-15	3.66132e-13	fascin actin-bundling protein 1
ENSNVIG00000007906	FRZB	11.5569	11.5411	14.4749	1.03094	1.37212	0.658867	0.619108	0.726605	1.38376	-3.51862	2.59841e-25	5.46186e-22	-3.81695	8.5373e-31	7.08554e-28	-0.2383	0.638427	0.735017	frizzled related protein
ENSNVIG00000013110	FRYL	1.76751	1.31368	1.41206	0.41012	0.256594	0.0728068	1.87567	2.96463	1.14682	-2.50458	6.82011e-07	9.20258e-06	0.363786	0.280301	0.568166	2.94501	1.09623e-07	1.57259e-06	FRY like transcription coactivator
ENSNVIG00000000347	FRY	2.42838	2.41106	2.85071	0.951305	0.909015	0.435338	3.79269	5.35809	3.62792	-1.64741	1.70694e-06	1.98643e-05	0.685517	0.00273591	0.0246544	2.40332	6.68047e-12	3.24299e-10	FRY microtubule binding protein
ENSNVIG00000010684	FRS2	1.7607	1.00341	1.48117	0.166341	0.132456	0.157492	1.651	1.59322	1.36884	-3.12083	1.69488e-10	8.79665e-09	0.0785977	0.803186	0.923024	3.2614	4.16399e-14	3.73261e-12	fibroblast growth factor receptor substrate 2
ENSNVIG00000001769	FRMD6	4.47372	1.14733	4.31127	0.68155	0.9071	0.362977	4.1611	4.34166	3.38147	-2.24645	6.39919e-05	0.000429576	0.219167	0.610392	0.825597	2.52952	6.57994e-12	3.2126e-10	FERM domain containing 6
ENSNVIG00000001725	FRMD4B	3.57243	1.52347	2.14658	0.869657	0.912613	0.602107	3.1988	4.3141	4.50235	-1.50365	0.000454713	0.00217352	0.690391	0.0437389	0.180991	2.2569	1.43068e-12	8.73062e-11	FERM domain containing 4B
ENSNVIG00000020686	FREM2	1.36245	0.532041	1.18609	0.0616681	0.0491056	0.0291938	0.627509	0.573941	0.261128	-4.35671	1.75959e-15	4.27103e-13	-1.11798	0.00855575	0.0583711	3.30504	4.15244e-09	9.34273e-08	FRAS1 related extracellular matrix 2
ENSNVIG00000005158	FRAS1	3.78663	2.52566	2.99658	0.325714	0.411275	0.0636049	3.0318	1.95128	1.35058	-3.44009	3.92582e-11	2.48183e-09	-0.595874	0.0584188	0.218518	2.91163	2.02573e-07	2.66666e-06	Fraser extracellular matrix complex subunit 1
ENSNVIG00000020885	FOXO1	8.58186	3.51492	7.79808	1.35884	1.49297	0.388319	9.0807	9.7837	12.273	-2.51762	1.49158e-06	1.76886e-05	0.608539	0.0709265	0.248273	3.18963	1.38249e-13	1.09449e-11	forkhead box O1
ENSNVIG00000011644	FOXN3	7.10434	2.49835	4.39146	2.20712	1.94797	0.89173	6.54149	10.0576	5.30835	-1.37159	0.00556427	0.0176611	0.60154	0.123284	0.353369	2.04333	9.31387e-07	9.59827e-06	forkhead box N3
ENSNVIG00000022898	FOXN2	3.30309	2.10358	2.91473	0.154988	0.317354	0.0275144	3.81994	4.57948	2.63752	-3.95144	4.50158e-12	3.80395e-10	0.36166	0.239706	0.522642	4.38301	1.75706e-15	2.18884e-13	forkhead box N2
ENSNVIG00000004867	FOXM1	1.83591	1.96071	1.52788	0.625091	0.37998	1.14437	0.351922	0.1112	0.309012	-1.21693	0.0061024	0.0190492	-2.81353	6.52968e-11	6.73206e-09	-1.55092	0.0109853	0.0278155	forkhead box M1
ENSNVIG00000016128	FOXJ3	2.83427	2.67127	3.44827	0.930004	0.90453	0.231139	4.38649	4.07144	2.83091	-2.01779	1.84615e-05	0.000151512	0.289975	0.26376	0.551162	2.3769	4.16763e-07	4.92385e-06	forkhead box J3
ENSNVIG00000024154	FOXH1	0.0336302	0.066411	0.202338	0.1052	0.107704	0.53226	0.0197424	0.042776	0.0189111	1.3927	0.18708	0.298477	-1.953	0.165709	0.424385	-3.28926	0.00585235	0.0162996	forkhead box H1
ENSNVIG00000008682	FOSB	0.160295	0.0608735	0.210195	0.520714	0.592341	0.739521	0.593556	0.941021	0.499226	2.20033	0.000161396	0.000938465	2.19035	0.000138267	0.00229638	0.0555656	0.896513	0.928498	FosB proto-oncogene, AP-1 transcription factor subunit
ENSNVIG00000015338	FOS	3.6132	1.02494	1.34117	4.24629	10.9323	8.84636	5.53128	3.88485	8.73332	2.10752	6.2671e-05	0.000422152	1.57148	0.000853545	0.0100198	-0.482514	0.265511	0.380609	Fos proto-oncogene, AP-1 transcription factor subunit
ENSNVIG00000005363	FOLR4	3.47512	0.353215	1.74235	0.319727	0.327336	0.340558	0.120003	0	0.172425	-2.39561	0.00773327	0.0231105	-4.24945	6.14159e-05	0.00119513	-1.80746	0.150367	0.24262	IZUMO1 receptor, JUNO
ENSNVIG00000011354	FNIP2	2.7084	1.14884	2.26485	0.321151	0.360108	0.0325786	2.50259	3.54444	2.1113	-2.99764	1.83737e-06	2.10489e-05	0.369529	0.294861	0.582919	3.43898	1.30623e-09	3.36837e-08	folliculin interacting protein 2
ENSNVIG00000018484	FNIP1	4.07515	2.71537	3.20893	0.566998	0.740627	0.041651	4.62313	10.7802	2.98043	-2.78901	1.29857e-05	0.000112539	0.824349	0.0444903	0.182931	3.69702	2.14474e-07	2.79724e-06	folliculin interacting protein 1
ENSNVIG00000011325	FNDC3A	2.95157	2.64368	2.6426	0.527598	0.438875	0.0878082	3.03223	2.14529	2.32364	-2.86584	9.89787e-09	2.64615e-07	-0.174996	0.487955	0.74594	2.75545	5.12658e-08	8.17839e-07	fibronectin type III domain containing 3A
ENSNVIG00000018663	FNBP1L	2.80818	2.43383	3.44168	0.63443	0.599565	0.389865	2.52774	2.50031	1.85984	-2.32017	5.1136e-10	2.23351e-08	-0.378531	0.179928	0.44477	2.00674	4.09441e-08	6.82079e-07	formin binding protein 1 like
ENSNVIG00000018124	FMR1	4.96289	4.64003	4.86647	0.652586	0.738445	0.219507	4.20256	3.65905	4.64303	-3.06587	6.05506e-13	7.07097e-11	-0.250061	0.307795	0.596368	2.87846	1.14021e-11	5.1376e-10	FMRP translational regulator 1
ENSNVIG00000024994	FMO3	0.104515	0.0257988	0.288208	0.163469	0.0418399	0.04353	0.337452	0.797627	0.999113	-0.64755	0.64247	0.74263	2.31117	0.00705417	0.0504925	3.01602	0.0010085	0.00366795	flavin containing dimethylaniline monoxygenase 3
ENSNVIG00000024991	FMO2	0.207858	0.0769623	0.208431	0.487658	0.0832106	0.129858	1.95235	4.59369	2.60066	0.606056	0.562982	0.677163	4.16477	7.70547e-14	1.36067e-11	3.62452	2.24769e-08	4.06957e-07	flavin containing dimethylaniline monoxygenase 2
ENSNVIG00000003844	FMNL2	1.79855	0.453143	1.28111	0.116403	0.0993107	0.0206644	1.47087	1.08861	1.91113	-3.79333	2.91557e-07	4.5523e-06	0.307645	0.515227	0.763656	4.15558	1.85294e-12	1.08625e-10	formin like 2
ENSNVIG00000005037	FLVCR1	1.97152	1.30596	1.50149	0.702596	0.479544	0.0831525	2.57845	4.31702	2.55407	-1.81484	0.00432406	0.0143589	0.935275	0.00904814	0.0606828	2.82213	9.92498e-07	1.01051e-05	feline leukemia virus subgroup C cellular receptor 1
ENSNVIG00000002982	FLT1	4.00599	3.69034	5.11446	1.74405	2.16582	0.653629	14.1829	16.6126	11.6349	-1.3915	0.0011872	0.00485742	1.68238	4.44112e-13	7.22727e-11	3.14403	1.19188e-14	1.18086e-12	fms related tyrosine kinase 1
ENSNVIG00000017394	FLRT3	1.32589	0.612343	0.578997	0.133793	0.205466	0.0356276	0.552382	0.24481	0.505072	-2.64175	0.000722337	0.00320581	-0.979955	0.0930489	0.296396	1.71933	0.0368757	0.0772821	fibronectin leucine rich transmembrane protein 3
ENSNVIG00000006856	FKTN	0.974985	0.660117	0.977672	0.21785	0.267641	0.0464087	1.11201	1.55902	0.657909	-2.19105	0.0032924	0.0114037	0.29879	0.548599	0.785626	2.56218	0.000418286	0.00173606	fukutin
ENSNVIG00000007239	FKBP11	21.1304	14.4204	18.0104	19.3437	15.9229	42.347	5.91036	4.03152	6.50023	0.630642	0.12327	0.216582	-1.73844	1.07468e-08	6.80862e-07	-2.31851	8.75772e-08	1.29924e-06	FKBP prolyl isomerase 11
ENSNVIG00000011651	FKBP10	30.0617	11.6888	27.3109	9.72391	13.4042	36.2893	3.38962	2.60354	4.65559	-0.11896	0.818036	0.878198	-2.73075	4.59921e-14	8.48247e-12	-2.56333	1.7581e-07	2.37525e-06	FKBP prolyl isomerase 10
ENSNVIG00000022282	FILIP1	6.91532	5.17271	7.60133	1.80981	1.21094	0.546441	12.0237	10.9167	5.4103	-2.36767	1.40611e-08	3.49781e-07	0.481361	0.124725	0.355786	2.91849	1.94038e-10	6.28565e-09	filamin A interacting protein 1
ENSNVIG00000018013	FIGNL1	0.678575	0.812126	0.762923	0.385943	0.197564	0.616632	0.193141	0.209239	0.161882	-0.818537	0.154783	0.258782	-2.04529	0.000355376	0.00500329	-1.1672	0.0999447	0.174617	fidgetin like 1
ENSNVIG00000006322	FIGN	0.576961	0.458905	0.466056	0.100268	0.0513271	0.0267002	0.545685	0.244622	0.396537	-2.96749	0.000243228	0.00130093	-0.3733	0.478118	0.737916	2.65216	0.00180897	0.00606762	fidgetin, microtubule severing factor
ENSNVIG00000001039	FHL5	2.34114	1.87815	2.29868	0.839143	0.781012	0.243768	3.83672	3.90837	2.5781	-1.70364	0.00420609	0.0140086	0.618001	0.10432	0.317161	2.38809	9.20164e-06	6.69984e-05	four and a half LIM domains 5
ENSNVIG00000005657	FHIP2A	3.42395	2.84788	2.4071	0.75673	0.38737	0.186008	3.12425	3.85804	3.3694	-2.60519	1.20005e-07	2.14682e-06	0.210064	0.434973	0.706733	2.88127	2.38463e-10	7.56561e-09	family with sequence similarity 160 member B1
ENSNVIG00000008899	FHDC1	1.86559	0.288946	0.953708	0.171643	0.0781012	0.182826	0.472432	0.201622	0.315406	-2.7472	0.000173103	0.000988757	-1.67985	0.00724529	0.0513951	1.1202	0.088582	0.158332	FH2 domain containing 1
ENSNVIG00000006193	FGFR2	0.214679	0.150144	0.25115	0.0559625	0.0286472	0.119217	0.0210044	0.0796429	0.0201199	-1.50649	0.0508895	0.10693	-2.42201	0.00311746	0.0272638	-0.844562	0.440431	0.560614	fibroblast growth factor receptor 2
ENSNVIG00000004561	FGF6	6.9835	2.10143	3.33464	1.24831	0.426007	0.110804	1.40558	1.52274	1.3464	-2.69241	0.000638198	0.00288106	-1.57788	0.00364785	0.0306431	1.18028	0.141028	0.230701	fibroblast growth factor 6
ENSNVIG00000014318	FGF2	2.58407	1.58365	3.84211	0.418104	0	0.148448	1.67389	2.49344	2.30489	-3.71434	0.000289105	0.00150188	-0.350663	0.524148	0.769683	3.42682	0.000500949	0.00202846	fibroblast growth factor 2
ENSNVIG00000020820	FER	1.12538	0.481505	0.877706	0.07823	0.140161	0.12499	0.690007	1.04971	0.54845	-2.75926	7.07111e-06	6.74462e-05	-0.166101	0.708096	0.876245	2.66075	4.19282e-06	3.41513e-05	FER tyrosine kinase
ENSNVIG00000015079	FEM1C	3.84223	3.47757	3.28819	1.64054	1.80334	0.809333	5.53519	9.71808	5.45112	-1.22116	0.000565215	0.00261548	0.915285	0.00095254	0.010942	2.20964	1.40454e-08	2.7133e-07	fem-1 homolog C
ENSNVIG00000015730	FEM1B	7.93108	3.97318	6.90753	0.89912	1.60701	0.892772	7.51577	10.1995	5.89531	-2.36936	6.44296e-10	2.70862e-08	0.282817	0.357517	0.642323	2.72083	8.53297e-15	8.86906e-13	fem-1 homolog B
ENSNVIG00000002691	FCHO2	2.68364	3.20274	2.52724	0.54749	0.560519	0.194387	3.6988	3.65092	3.30685	-2.59084	3.33516e-08	7.20874e-07	0.296564	0.276758	0.565195	2.95192	2.99822e-12	1.66976e-10	FCH and mu domain containing endocytic adaptor 2
ENSNVIG00000000084	FCER1A	0.276902	0	0.0555331	0.866192	0.886807	2.02978	1.10536	1.33838	0.560552	3.60819	0.000692048	0.00309097	3.13416	0.00366912	0.0307439	-0.413318	0.525214	0.636903	Fc fragment of IgE receptor Ia
ENSNVIG00000007750	FBXO45	0.594724	0.936744	1.06493	0.376507	0.0680236	0.0943618	1.56277	1.92717	1.44919	-2.16999	0.0014168	0.00561965	0.880104	0.0126629	0.0776153	3.11514	5.82434e-08	9.11978e-07	F-box protein 45
ENSNVIG00000008079	FBXO40	5.04406	5.50156	5.50887	3.76118	4.10114	0.553706	35.3953	32.6012	18.3596	-0.835133	0.147367	0.248932	2.38149	7.27348e-18	2.3673e-15	3.28874	1.21842e-08	2.4087e-07	F-box protein 40
ENSNVIG00000004358	FBXO33	1.49468	0.59032	1.77358	0.467558	0.398904	0.124505	2.33984	2.75667	2.10123	-1.8582	0.00620186	0.0193046	0.857372	0.0497542	0.196823	2.77835	2.18883e-08	3.98316e-07	F-box protein 33
ENSNVIG00000015051	FBXL3	9.13026	7.15317	8.55834	1.45909	1.77986	0.330671	8.41265	10.1995	6.22797	-2.6996	4.68655e-08	9.69362e-07	-0.0462795	0.854768	0.945572	2.72567	6.46376e-08	9.9977e-07	F-box and leucine rich repeat protein 3
ENSNVIG00000020806	FBXL17	5.61338	4.50691	5.64366	1.13213	1.67947	0.713688	6.39981	6.68899	5.93097	-2.06224	1.3597e-08	3.42286e-07	0.228077	0.288369	0.576842	2.35612	2.98458e-12	1.6688e-10	F-box and leucine rich repeat protein 17
ENSNVIG00000021590	FBX30	3.49371	5.10098	4.58415	1.42424	1.16055	0.495357	4.3201	7.96578	3.88739	-2.00028	2.08181e-06	2.32764e-05	0.24226	0.459976	0.725064	2.31813	4.09538e-07	4.86222e-06	F-box protein 30
ENSNVIG00000017398	FBN3	3.8304	4.43081	3.67752	1.44996	1.0848	0.619469	0.442546	0.285069	0.607225	-1.82502	9.81546e-08	1.81182e-06	-3.19521	1.43041e-26	9.13207e-24	-1.31165	0.0019421	0.00645033	fibrillin 3
ENSNVIG00000019271	FBN2	3.56075	0.528302	2.53548	0.0370298	0.0530755	0.015777	0.383595	0.265	0.133131	-5.86178	2.88795e-16	8.82979e-14	-3.12109	2.09199e-08	1.24018e-06	2.80385	4.13698e-05	0.000240854	fibrillin 2
ENSNVIG00000019713	FBN1	71.5256	9.32837	33.0561	6.31349	7.20777	5.83787	29.146	29.8147	26.0136	-2.45601	9.55383e-06	8.69684e-05	-0.458896	0.541767	0.780286	2.05857	1.18808e-26	1.25803e-23	fibrillin 1
ENSNVIG00000016993	FBLN7	2.32261	0.486453	1.65854	0.33025	0.394461	1.58295	0	0.179045	0.51451	-0.858053	0.277951	0.403594	-2.71114	0.00263242	0.0239035	-1.8099	0.101162	0.176361	fibulin 7
ENSNVIG00000015387	FBLN4	16.1943	11.3081	18.2627	11.1052	13.8615	26.1692	4.05393	3.21655	5.60607	0.256532	0.498937	0.622089	-1.86497	4.6381e-10	4.00978e-08	-2.06945	1.77701e-07	2.39507e-06	EGF containing fibulin extracellular matrix protein 2
ENSNVIG00000009378	FAT4	2.42512	1.26751	1.97287	0.174595	0.361969	0.144127	1.2418	1.51924	0.778363	-2.95722	2.00451e-12	1.94843e-10	-0.724036	0.0230084	0.117476	2.30325	6.47944e-08	9.9977e-07	FAT atypical cadherin 4
ENSNVIG00000004831	FAT3	0.127194	0.0777447	0.154876	0.0284202	0.0193977	0	0.0853354	0.0539282	0.0374651	-2.80155	0.000560553	0.00259625	-1.06656	0.0540213	0.207539	1.80333	0.0494407	0.0986137	FAT atypical cadherin 3
ENSNVIG00000000308	FANCM	0.238139	0.134361	0.136454	0	0.0653711	0.0226705	0.071896	0.0259629	0.0612165	-2.43422	0.0102806	0.0291977	-1.70434	0.0157751	0.0907	0.781543	0.512724	0.626331	FA complementation group M
ENSNVIG00000011523	FANCE	0.5509	0.197797	0.401759	0.261106	0.187124	0.250306	0.0392003	0.0424677	0.0938741	-0.622109	0.357276	0.488889	-2.7365	0.00144691	0.0152588	-2.05694	0.0189073	0.0440252	FA complementation group E
ENSNVIG00000024198	FANCD2	0.881935	1.09839	0.663274	0.266478	0.288868	0.550982	0.1765	0.0892322	0.202882	-1.16564	0.0115704	0.0321175	-2.52675	1.01907e-07	4.93166e-06	-1.31028	0.0255071	0.0566967	FA complementation group D2
ENSNVIG00000012571	FANCC	0.325967	0.424256	0.29715	0.104285	0.0711777	0.197474	0.0521881	0.0848072	0.0333271	-1.40072	0.0133001	0.0360792	-2.68198	6.05218e-06	0.00016605	-1.2157	0.119494	0.202305	FA complementation group C
ENSNVIG00000012918	FAM83D	1.55841	0.98256	0.92256	0.323038	0.30066	0.563048	0.264536	0.143293	0.0633492	-1.45226	0.00473097	0.0154688	-2.92201	9.725e-07	3.49405e-05	-1.41233	0.0589501	0.113673	family with sequence similarity 83 member D
ENSNVIG00000005739	FAM76B	3.51601	2.98719	3.40271	0.575508	0.392803	0.544893	2.49606	2.3921	1.93116	-2.61518	8.66063e-08	1.61819e-06	-0.582477	0.0881653	0.285854	2.09544	3.1597e-05	0.000192352	family with sequence similarity 76 member B
ENSNVIG00000014250	FAM241A	5.29049	2.15092	5.61713	0.324499	0.332222	1.72821	4.14099	6.46534	4.43329	-2.36637	0.00324336	0.0112617	0.158741	0.744865	0.895294	2.58838	0.000248144	0.00111189	family with sequence similarity 241 member A
ENSNVIG00000024279	FAM229A	0.969802	0.425579	0	1.01123	0.690197	1.43615	0.126515	0	0.121187	1.2644	0.287358	0.413575	-2.50242	0.207164	1	-3.70538	0.00816835	0.0215861	family with sequence similarity 229 member A
ENSNVIG00000007364	FAM20B	6.53974	5.18249	6.45557	1.72692	2.39362	0.452783	10.4304	15.016	8.25279	-1.89204	0.00016244	0.000943881	0.842785	0.00170588	0.0173186	2.80915	3.33556e-08	5.70819e-07	FAM20B glycosaminoglycan xylosylkinase
ENSNVIG00000011083	FAM199X	3.82353	1.51715	3.51158	0.335343	0.228883	0.059532	4.40525	6.45415	3.29542	-3.71795	1.16644e-07	2.09707e-06	0.630985	0.131839	0.368107	4.41604	6.19114e-13	4.21246e-11	family with sequence similarity 199, X-linked
ENSNVIG00000018982	FAM184A	0.226807	0.295196	0.268783	0.0322493	0.0660337	0.068701	0.0968329	0.0262261	0.0463778	-2.15344	0.00432571	0.0143615	-2.25418	0.0023151	0.0216376	-0.0492832	0.962645	0.975746	family with sequence similarity 184 member A
ENSNVIG00000010117	FAM180B	2.95902	1.15507	5.38231	8.50284	9.25615	22.4701	2.90858	8.66531	8.97747	2.18	0.000202788	0.0011247	1.07069	0.0632991	0.230265	-1.04971	0.0505089	0.100213	family with sequence similarity 180 member B
ENSNVIG00000005699	FAM172A	3.05096	1.32726	2.34754	0.614209	0.507898	0.150975	2.87277	3.22749	1.98741	-2.29969	2.25991e-05	0.000178836	0.222743	0.535516	0.776571	2.59008	5.45995e-08	8.62092e-07	family with sequence similarity 172 member A
ENSNVIG00000014482	FAM171B	1.87261	0.853364	1.69721	0.11265	0.0864981	0	0.718773	1.23674	1.05301	-4.35763	1.44304e-08	3.57907e-07	-0.599631	0.157704	0.411584	3.82487	3.72942e-07	4.46529e-06	family with sequence similarity 171 member B
ENSNVIG00000021746	FAM168A	4.43811	1.69495	3.10684	0.589376	0.938626	0.697529	5.40736	3.67461	3.29615	-1.95518	0.000399768	0.00195592	0.384522	0.363052	0.648407	2.4	1.38231e-07	1.92276e-06	family with sequence similarity 168 member A
ENSNVIG00000024269	FAM167B	5.76362	7.69935	7.22438	13.3895	11.2651	49.2813	4.57767	6.14513	7.14932	1.93087	0.000448892	0.00215181	-0.254442	0.471131	0.73231	-2.13186	0.000154021	0.000744271	family with sequence similarity 167 member B
ENSNVIG00000010916	FAM13C	5.99358	6.96489	6.07945	1.80277	1.95642	0.307237	4.14099	4.60344	2.69627	-2.12934	7.28166e-05	0.00048051	-0.783037	0.00510824	0.0392372	1.41987	0.0126764	0.0314212	family with sequence similarity 13 member C
ENSNVIG00000015545	FAM13B	3.74564	2.74499	3.75597	0.624903	0.506489	0.110936	2.89272	3.09148	2.05946	-2.94201	5.22682e-09	1.55841e-07	-0.394144	0.165994	0.424787	2.61753	2.95595e-07	3.6932e-06	family with sequence similarity 13 member B
ENSNVIG00000003325	FAM135A	1.23121	1.8385	1.89763	0.475482	0.535478	0.151938	2.25755	2.24272	1.30775	-1.99725	1.96867e-05	0.000159774	0.177755	0.570903	0.799922	2.24556	1.40448e-06	1.34502e-05	family with sequence similarity 135 member A
ENSNVIG00000001917	F91A1	3.57301	1.2404	1.97957	0.382772	0.182878	0.135904	2.29865	1.9922	2.34865	-3.17256	5.64285e-08	1.13099e-06	-0.0691206	0.860406	0.947853	3.16087	3.44142e-12	1.87474e-10	family with sequence similarity 91 member A1
ENSNVIG00000000766	F7	6.62018	7.57013	5.44692	11.859	10.5103	14.9411	2.29194	2.80685	4.67723	1.02013	0.00024245	0.00129842	-1.04554	0.00200628	0.0194636	-2.00795	5.8212e-09	1.27255e-07	coagulation factor VII
ENSNVIG00000003257	F5H619	2.34954	1.66777	2.10987	0.685609	0.552182	0.292112	2.42919	2.6391	1.6893	-1.90366	2.52732e-07	4.01696e-06	0.0965631	0.712544	0.878847	2.06833	2.28561e-08	4.12383e-07	HEAT repeat containing 5A
ENSNVIG00000009000	F5H199	23.5885	26.1627	33.1149	12.9225	11.6252	2.76918	56.9396	55.1253	36.6454	-1.50537	0.00212019	0.00786871	0.798423	0.00128185	0.0138977	2.37444	1.36532e-06	1.31577e-05	methionine sulfoxide reductase B3
ENSNVIG00000019055	F3	1.51721	0.963028	1.36925	2.10182	2.74186	1.62491	6.26011	4.85209	5.31398	0.846996	0.0294647	0.0687782	2.05447	8.50407e-12	1.01553e-09	1.26893	3.00921e-05	0.000184184	coagulation factor III, tissue factor
ENSNVIG00000014837	F164A	2.27345	1.69958	2.37741	0.45718	0.728093	0.162322	3.08867	3.6766	2.48378	-2.13411	0.000213643	0.00117368	0.496663	0.146516	0.392389	2.69888	2.27611e-07	2.94365e-06	zinc finger C2HC-type containing 1A
ENSNVIG00000006375	F13A	1.74467	0.486833	2.31997	1.45338	2.55081	1.57967	12.6912	12.5912	14.3962	0.394901	0.481946	0.607026	3.08649	2.69716e-13	4.47701e-11	2.75326	5.49006e-21	2.6575e-18	coagulation factor XIII A chain
ENSNVIG00000024504	EXPH5	0.139005	0.192149	0.195143	0.195673	0.155812	0.173685	2.46438	1.45866	1.66493	0.0915553	0.861173	0.908557	3.36812	5.10061e-21	2.419e-18	3.33528	3.25224e-18	8.22381e-16	exophilin 5
ENSNVIG00000021291	EXOC8	2.96774	1.89049	2.97592	0.688778	0.521213	0.191388	2.83246	2.92244	2.30406	-2.38127	1.32619e-06	1.60095e-05	-0.00197894	0.9948	0.998174	2.4448	4.81292e-08	7.79546e-07	exocyst complex component 8
ENSNVIG00000002176	EXOC6B	2.01012	1.3624	1.81068	0.666098	0.736506	0.567597	3.20008	3.70515	2.70132	-1.29776	0.000801935	0.0035036	0.845856	0.00367425	0.0307714	2.20852	3.52743e-11	1.40286e-09	exocyst complex component 6B
ENSNVIG00000005107	EXOC5	6.3421	4.74654	5.88044	1.63061	1.48392	0.361843	7.24217	6.98021	4.93422	-2.18898	5.46366e-06	5.41089e-05	0.131399	0.596747	0.81643	2.38961	6.36864e-07	7.04292e-06	exocyst complex component 5
ENSNVIG00000018444	EVI5	0.803389	0.627215	1.1241	0.292224	0.149589	0.124505	1.07486	0.998106	0.567333	-2.07233	0.000877666	0.00378044	0.0019955	0.996493	0.999081	2.13989	0.000392155	0.00164376	ecotropic viral integration site 5
ENSNVIG00000020140	ETS1	13.2227	9.56547	13.5124	2.76445	2.128	0.885582	12.0297	9.14462	7.84648	-2.55413	2.92777e-10	1.39868e-08	-0.363604	0.149153	0.397336	2.25576	2.90885e-08	5.10162e-07	ETS proto-oncogene 1, transcription factor
ENSNVIG00000000767	ETNK1	5.92229	2.30264	3.26162	0.527938	0.737048	0.153364	3.67479	3.864	3.48554	-2.91373	1.12471e-06	1.39683e-05	-0.0988385	0.794749	0.919854	2.8781	2.36224e-09	5.63678e-08	ethanolamine kinase 1
ENSNVIG00000024659	ETHE1	12.6185	15.6592	15.7732	47.1778	52.9368	73.4335	26.231	46.4463	41.1647	2.0729	2.87934e-14	4.8899e-12	1.3227	7.22432e-07	2.67075e-05	-0.686351	0.0281041	0.0614958	ETHE1 persulfide dioxygenase
ENSNVIG00000018783	ESRRG	0.726823	0.717644	1.91317	0.0947339	0.0969884	0	2.34672	2.31121	0.953658	-4.01759	7.68224e-05	0.000503055	0.693425	0.206799	0.480597	4.77744	1.84123e-07	2.45817e-06	estrogen related receptor gamma
ENSNVIG00000006962	ESR1	3.27754	0.344271	1.0256	0.47264	0.893332	0.0774514	3.68437	4.1393	5.04549	-1.58167	0.0773857	0.149708	1.436	0.0142713	0.0846335	3.08	6.14505e-08	9.5865e-07	estrogen receptor 1
ENSNVIG00000023686	ERN1	1.7198	0.589414	1.29696	0.288997	0.341393	0.0236789	1.88569	1.75361	2.18992	-2.35871	0.00104388	0.0043761	0.656573	0.102284	0.313945	3.07671	4.12835e-08	6.86384e-07	endoplasmic reticulum to nucleus signaling 1
ENSNVIG00000012181	ERCC6L2	1.63613	0.922001	1.13645	0.349527	0.332285	0.093075	1.10573	1.11668	0.718079	-2.15227	2.01983e-05	0.000162826	-0.37299	0.265696	0.552703	1.84762	0.000173115	0.000821543	ERCC excision repair 6 like 2
ENSNVIG00000024408	ERCC6L	0.39426	0.222446	0.248504	0.193805	0.108228	0.187666	0.0793536	0.028656	0.0506748	-0.725304	0.247859	0.370621	-2.47515	0.00113968	0.0126793	-1.69465	0.0418329	0.0859175	ERCC excision repair 6 like, spindle assembly checkpoint helicase
ENSNVIG00000008770	ERC1	1.31762	0.456483	1.27489	0.162699	0.222095	0.077022	1.45201	1.79356	1.14389	-2.62025	2.35531e-05	0.000185686	0.482597	0.254626	0.541007	3.16817	4.11739e-11	1.59626e-09	ELKS/RAB6-interacting/CAST family member 1
ENSNVIG00000009625	ERBB4	0.148668	0.104851	0.20232	0	0.0170045	0	0.0124678	0.0945494	0.0477714	-4.53607	0.0024714	0.00895668	-1.61944	0.078493	0.265912	2.9947	0.110786	0.189973	erb-b2 receptor tyrosine kinase 4
ENSNVIG00000022259	ERBB3	1.17872	0.764409	1.14	0.316358	0.178696	0.209154	0.343932	0.408085	0.36867	-2.03251	5.94736e-07	8.1756e-06	-1.50267	5.33954e-06	0.000148212	0.593184	0.161336	0.256523	erb-b2 receptor tyrosine kinase 3
ENSNVIG00000002308	ERAP2	3.56305	1.11732	1.18074	0.621867	0.416282	0.254763	2.58541	1.40045	3.73201	-2.07983	0.000428053	0.00206903	0.368293	0.461187	0.725328	2.50191	4.90154e-07	5.67614e-06	endoplasmic reticulum aminopeptidase 2
ENSNVIG00000002374	ERAP1	6.51129	2.06596	1.89274	1.14429	1.03094	0.219391	3.59049	2.21474	4.06463	-2.0277	0.00157848	0.00614153	-0.116456	0.801512	0.922245	1.97036	0.000209472	0.000963062	endoplasmic reticulum aminopeptidase 1
ENSNVIG00000024950	EPMIP	5.88888	3.76365	5.72201	0.821105	0.986846	0.266183	5.70812	8.2452	4.72332	-2.78855	2.40713e-09	8.14452e-08	0.233768	0.441003	0.710434	3.09385	1.59309e-11	6.85028e-10	EPM2A interacting protein 1
ENSNVIG00000019504	EPHB6	2.19935	1.0645	2.33515	0.652018	1.10489	1.58058	0.57383	0.457103	0.388	-0.649728	0.164794	0.271647	-2.02029	1.5064e-06	5.09262e-05	-1.31243	0.00460626	0.0133127	EPH receptor B6
ENSNVIG00000013553	EPHB3	2.7412	2.20657	2.58317	0.826496	1.04008	2.87946	0.788445	0.294057	0.643816	-0.57142	0.229882	0.349963	-2.15611	6.77283e-09	4.37441e-07	-1.53955	0.00691724	0.0187567	EPH receptor B3
ENSNVIG00000000221	EPHA4	1.56811	1.23361	1.44459	0.598205	0.489953	0.148675	3.27805	1.86483	1.19005	-1.67943	0.000732202	0.00324531	0.535917	0.169528	0.430143	2.28109	3.89442e-05	0.000229254	EPH receptor A4
ENSNVIG00000002326	EPHA1	0.0527366	0.143194	0.079323	0.288694	0.527794	0.219646	0.23219	0.184465	0.0741377	2.00693	0.00693014	0.0211386	0.782099	0.371067	0.654554	-1.15786	0.0875739	0.156688	EPH receptor A1
ENSNVIG00000000422	EPG5	1.66841	1.14112	1.3811	0.502875	0.431355	0.26782	2.29553	2.96214	1.89592	-1.70363	5.96216e-07	8.18447e-06	0.725981	0.00497775	0.0385125	2.49787	3.44421e-14	3.1372e-12	ectopic P-granules autophagy protein 5 homolog
ENSNVIG00000003068	EPB41L5	0.840158	0.585563	0.931677	0.123677	0.189931	0.0988014	0.533826	0.590894	0.433534	-2.41575	2.46128e-06	2.6909e-05	-0.641923	0.0833157	0.275582	1.83942	0.000306495	0.00133213	erythrocyte membrane protein band 4.1 like 5
ENSNVIG00000019452	ENTP7	1.07987	0.340288	0.622063	0.179681	0.110374	0.191388	0.7823	0.818282	0.490959	-1.98775	0.00977123	0.0281196	-0.00820628	0.988519	0.995497	2.04226	0.00223818	0.00726561	ectonucleoside triphosphate diphosphohydrolase 7
ENSNVIG00000025017	ENSNVIG00000025017	5.31932	5.17782	4.30241	0.470934	0.52232	0.125404	4.12429	2.20211	1.6649	-3.62204	7.79851e-15	1.49022e-12	-0.929852	0.011798	0.0738724	2.75815	2.44963e-06	2.16154e-05	-
ENSNVIG00000025004	ENSNVIG00000025004	1.69518	1.00426	1.9265	1.41408	1.53821	2.63587	0.132686	0.574983	0.571945	0.367397	0.501395	0.624137	-1.8996	0.00874155	0.0593703	-2.20603	0.0014688	0.00508468	-
ENSNVIG00000024920	ENSNVIG00000024920	4.02383	2.64867	3.3013	0.762857	0.781012	0.20314	6.44226	6.97924	4.11399	-2.40763	0.00231768	0.00847816	0.768053	0.095647	0.301776	3.24152	3.49621e-06	2.91356e-05	-
ENSNVIG00000024796	ENSNVIG00000024796	1.48099	0.384811	0.468969	0	0	0.129858	0.549097	0.495721	0.350651	-4.01427	0.0160378	0.0419165	-0.782485	0.413506	0.68955	3.29385	0.0499878	0.0994155	-
ENSNVIG00000024795	ENSNVIG00000024795	1.10321	0.798806	1.18001	0.230068	0.314058	0.204215	1.35284	2.18281	1.37859	-1.9439	0.00100583	0.00423167	0.624882	0.123365	0.35343	2.63679	1.04147e-06	1.04903e-05	catenin alpha 3
ENSNVIG00000024705	ENSNVIG00000024705	2.22408	1.64699	0	4.34829	4.45177	0.926318	18.9316	40.3121	5.62794	1.42791	0.317143	0.44647	4.0064	3.74281e-05	0.000789414	2.6564	0.00292097	0.00905859	-
ENSNVIG00000024689	ENSNVIG00000024689	0.711832	0.292851	0.594828	0.0927799	0.094988	0.19765	0.557168	0.754512	1.06741	-1.96263	0.102293	0.186488	0.536653	0.490412	0.747576	2.55912	0.0156275	0.0375389	-
ENSNVIG00000024687	ENSNVIG00000024687	0.660618	0.516384	0.745243	0.0861047	0	0.0917147	0.840258	0.700227	0.402438	-3.34291	0.00093482	0.00398177	-0.0297426	0.957554	0.984278	3.37575	0.000729826	0.00279239	zinc finger protein 283
ENSNVIG00000024550	ENSNVIG00000024550	0.148009	0.292279	0.123681	0	0	0	0	0.0156883	0.0138715	-5.59299	0.000305684	0.00157295	-4.31234	0.00135926	0.0145282	1.3548	0.737171	1	-
ENSNVIG00000024519	ENSNVIG00000024519	2.62864	1.44603	2.05222	3.34785	5.7426	2.97164	6.72362	12.562	6.4405	1.07618	0.00598715	0.0187626	2.02173	3.60393e-09	2.48222e-07	1.01782	0.00930359	0.0241528	-
ENSNVIG00000024451	ENSNVIG00000024451	2.17195	1.42968	1.74235	0.33971	0.579658	0.241229	2.12505	2.39427	1.62846	-2.10252	0.00652858	0.0200997	0.156678	0.758274	0.902004	2.32515	0.00120765	0.00427739	-
ENSNVIG00000024421	ENSNVIG00000024421	0.697708	0.4416	1.47102	0.279812	0.40106	0	1.68035	1.25153	1.02612	-1.836	0.0377798	0.0841463	0.560209	0.256259	0.543167	2.46203	0.000594622	0.00234906	myosin VIIA and Rab interacting protein
ENSNVIG00000024394	ENSNVIG00000024394	9.61891	14.304	6.82237	5.68763	2.77062	1.9054	7.16169	3.91662	37.8626	-1.47561	0.00146274	0.00576727	0.639497	0.51022	0.760451	2.16759	0.0027663	0.00866617	-
ENSNVIG00000024312	ENSNVIG00000024312	1.21125	1.68002	0.838642	0.54128	0.600342	2.06596	0.270878	0.220092	0.356774	-0.127336	0.841585	0.894853	-2.17401	0.000209909	0.00323517	-1.99587	0.00557841	0.0156472	-
ENSNVIG00000024309	ENSNVIG00000024309	4.65938	2.99035	3.69885	2.97578	6.83931	20.3117	2.14262	1.92611	3.75546	1.50519	0.0117327	0.0324822	-0.570197	0.14625	0.391989	-2.0288	0.00119072	0.00422387	-
ENSNVIG00000024278	ENSNVIG00000024278	2.23686	4.25946	5.44735	2.49902	5.62867	11.4459	0.375181	1.01613	1.97661	0.805112	0.227463	0.34716	-1.86246	0.0170175	0.0953093	-2.6132	0.00103523	0.00375403	-
ENSNVIG00000024238	ENSNVIG00000024238	0.0454265	0.156985	0.113879	0.532878	0.472819	0.529757	0.0800019	0.11556	0.255444	2.37135	0.00202641	0.00757078	0.473547	0.66382	0.853104	-1.83353	0.00979532	0.0252668	-
ENSNVIG00000024221	ENSNVIG00000024221	42.6129	34.165	47.1878	20.3826	23.2745	48.7756	7.58447	4.92186	9.18929	-0.327437	0.376001	0.507776	-2.5501	2.05313e-20	8.9684e-18	-2.17207	7.94344e-08	1.19095e-06	-
ENSNVIG00000024196	ENSNVIG00000024196	7.48148	1.04904	3.28494	13.2941	8.36479	42.1858	12.7341	10.0228	36.5438	2.53303	0.000253584	0.00134774	2.30119	0.012766	0.0779286	-0.190435	0.764527	0.833878	-
ENSNVIG00000024193	ENSNVIG00000024193	16.3372	0.54681	0.88853	3.72463	1.24153	1.38394	5.1367	1.40882	20.865	-1.38366		1	0.609445	0.699177	0.871622	2.03719	0.0118524	0.0296782	-
ENSNVIG00000024175	ENSNVIG00000024175	7.11002	2.91852	7.04951	1.49941	0.895471	0.79855	4.31458	8.02746	5.75013	-2.3182	8.73267e-05	0.000559342	0.0379474	0.931637	0.975538	2.42241	3.06899e-06	2.61807e-05	von Hippel-Lindau tumor suppressor
ENSNVIG00000024158	ENSNVIG00000024158	19.5532	26.397	21.7198	75.1908	80.2923	100.551	29.1866	49.006	42.6806	2.01423	1.07908e-16	3.62915e-14	0.789389	0.00148654	0.0155974	-1.1601	2.49154e-05	0.000156746	-
ENSNVIG00000024066	ENSNVIG00000024066	4.98953	2.39546	4.36066	1.21714	0.439802	0.991394	2.74097	2.79476	2.77999	-2.05231	0.000142693	0.000847866	-0.53784	0.163925	0.421654	1.5745	0.00116681	0.00415209	-
ENSNVIG00000024032	ENSNVIG00000024032	47.0576	9.6956	51.7271	118.481	86.8912	203.854	44.1699	35.4426	64.2538	2.01359	0.000242759	0.00129966	0.374437	0.432781	0.704909	-1.58796	3.29155e-05	0.000199107	-
ENSNVIG00000024009	ENSNVIG00000024009	0.407598	0.680002	0.535566	0.153883	0.0900257	0.0468311	1.46867	1.37656	0.679703	-2.37945	0.000588077	0.00269973	1.06933	0.014997	0.0879317	3.51562	2.22434e-08	4.03477e-07	-
ENSNVIG00000024008	ENSNVIG00000024008	4.09272	0.910142	2.62508	0.288348	0.413294	0	2.03464	2.90771	1.82456	-3.33351	7.79406e-05	0.000509584	-0.21555	0.678469	0.861489	3.18444	3.58725e-06	2.98356e-05	-
ENSNVIG00000024003	ENSNVIG00000024003	11.3274	10.5419	7.97774	14.6639	14.4446	28.775	4.23636	3.94995	6.22001	1.05048	0.00296793	0.0104368	-1.08901	0.000177987	0.00282178	-2.08549	2.09924e-08	3.84075e-07	-
ENSNVIG00000023705	ENSNVIG00000023705	1.4028	0.566626	0.863183	1.29651	1.17421	7.01112	0.973234	0.121656	1.00397	1.8392	0.0106122	0.0299724	-0.45404	0.534557	0.775825	-2.25744	0.00686571	0.0186378	-
ENSNVIG00000023638	ENSNVIG00000023638	0.289046	0.20756	0.105397	0	0	0	0.123406	0.0668459	0	-4.59251	0.0109011	0.030593	-1.71294	0.178858	0.443448	2.94867	0.312402	1	-
ENSNVIG00000023434	ENSNVIG00000023434	2.71619	1.57758	2.56346	0	0.255849	0	1.50073	1.42259	0.898458	-4.53538	0.00239908	0.00873222	-0.888487	0.24326	0.526108	3.7115	0.0198007	0.0458159	-
ENSNVIG00000023429	ENSNVIG00000023429	23.2583	4.12645	7.56158	2.69992	4.219	1.21087	10.0269	8.66703	15.7354	-2.00067	0.00358105	0.012262	-0.0519718	0.923811	0.972567	2.00704	4.66811e-05	0.000266825	-
ENSNVIG00000023359	ENSNVIG00000023359	0.981211	1.45323	1.44308	0.255782	0.209495	0.0544893	0.384009	0.873636	0.367839	-2.7944	0.000124393	0.000754345	-1.31423	0.0190078	0.102959	1.56013	0.0759528	0.139324	-
ENSNVIG00000023343	ENSNVIG00000023343	0.997795	0.516053	0.984663	0.0247719	0.228253	0.0527716	0.799594	0.785661	0.56999	-2.9299	0.000141753	0.000842901	-0.255902	0.557458	0.792132	2.74063	0.000173459	0.000822487	-
ENSNVIG00000023340	ENSNVIG00000023340	2.40255	2.88054	3.44168	0.805238	0.274801	0	1.20892	4.14733	0.965011	-2.89983	0.00811946	0.0240551	-0.531352	0.486817	0.745243	2.45694	0.0496668	0.0989598	-
ENSNVIG00000023296	ENSNVIG00000023296	3.67954	8.47717	1.2299	12.4693	8.83807	6.13005	35.2808	28.0812	8.96609	1.1275	0.211242	0.328122	2.38056	0.00229206	0.0214949	1.31998	0.0477494	0.0958724	-
ENSNVIG00000023293	ENSNVIG00000023293	0.209397	0.165402	0.199476	0.0655027	0.0335308	0.0174426	0.417946	0.705809	0.164849	-2.19625	0.0144872	0.0387174	1.11028	0.0668803	0.239101	3.38184	0.00010687	0.000547833	-
ENSNVIG00000023267	ENSNVIG00000023267	0.335176	0.275786	0.588175	0.26212	0.447264	0.558397	0.0327938	0.0355273	0.0628259	0.17471	0.806976	0.870325	-3.22238	0.00351937	0.0297444	-3.33864	0.00155207	0.00533479	-
ENSNVIG00000023159	ENSNVIG00000023159	0	0	0.0887822	0	0	0	0.311855	0.619389	0.149362	-1.07685	0.789674	1	3.55297	0.0292295	0.138884	4.70049	0.0069901	0.01893	-
ENSNVIG00000023081	ENSNVIG00000023081	0.31486	0.276341	0.245566	0	0	0	0.616122	0.622979	0.354107	-4.6551	0.00750112	0.0225288	0.881445	0.23351	0.514444	5.60233	0.000145462	0.000710205	-
ENSNVIG00000022969	ENSNVIG00000022969	0.24971	0.0246556	0.300477	0.234339	0.239916	0.291208	0	0.0317618	0.0280835	0.512222	0.606238	0.71394	-3.3119	0.043107	0.179062	-3.76316	0.00591194	0.0164332	-
ENSNVIG00000022885	ENSNVIG00000022885	5.84117	4.867	7.01883	9.94555	10.5769	30.7952	4.19584	4.13804	4.29635	1.62905	0.000368489	0.00182896	-0.530326	0.0394907	0.168684	-2.10504	3.64646e-06	3.02242e-05	-
ENSNVIG00000022848	ENSNVIG00000022848	59.3645	63.7401	39.8601	302.418	262.03	304.246	89.2508	115.08	156.567	2.50884	3.27778e-22	4.23993e-19	1.10488	7.827e-05	0.00145814	-1.34335	4.93402e-07	5.70595e-06	-
ENSNVIG00000022836	ENSNVIG00000022836	1.39486	0.85484	1.49517	0.752299	0.693182	0.480788	0.225888	0.550611	0.108188	-0.859706	0.168723	0.276643	-2.14926	0.00482423	0.0377251	-1.21354	0.158979	0.253666	-
ENSNVIG00000022791	ENSNVIG00000022791	14.0609	14.1736	18.4153	6.85691	5.05105	1.02429	21.5931	24.277	23.8105	-1.75514	0.00116903	0.00480291	0.535633	0.0110242	0.0699237	2.35986	7.79719e-06	5.83738e-05	-
ENSNVIG00000022779	ENSNVIG00000022779	2.03946	1.41312	1.39926	0.559625	0.372413	0.685499	0.210044	0	0.523118	-1.49058	0.000631714	0.00285792	-2.74082	0.00013818	0.00229638	-1.2118	0.201703	0.306975	-
ENSNVIG00000022597	ENSNVIG00000022597	6.82233	2.69447	4.87431	1.20045	1.63869	0.142073	8.91113	5.53201	6.33	-2.16627	0.00277516	0.00984955	0.494123	0.255826	0.542469	2.72098	7.7184e-06	5.78607e-05	-
ENSNVIG00000022590	ENSNVIG00000022590	4.07428	1.18318	1.56211	1.12456	0.57566	0.399275	6.33118	5.02986	3.63876	-1.59593	0.0776284	0.150065	1.09855	0.0655125	0.235836	2.75323	4.7687e-05	0.000271476	-
ENSNVIG00000022441	ENSNVIG00000022441	0.991319	0.261013	0.662701	0.103367	0.105827	0.110101	0.853523	1.34497	0.297303	-2.48602	0.0559824	0.115623	0.329332	0.706862	0.875809	2.88648	0.0183686	0.0429777	-
ENSNVIG00000022358	ENSNVIG00000022358	4.44816	2.56199	2.97361	0	0.296785	0.617546	3.48168	6.60081	5.00262	-3.37263	0.00355387	0.0121814	0.548859	0.336965	0.624877	3.9892	0.00015779	0.000759668	-
ENSNVIG00000022244	ENSNVIG00000022244	2.5968	2.86565	1.7615	4.18104	5.01436	9.67036	0.986397	1.26291	1.54614	1.47801	0.00234255	0.00855555	-0.970204	0.0777718	0.264049	-2.39037	2.79824e-06	2.41753e-05	-
ENSNVIG00000022232	ENSNVIG00000022232	2.15697	0.202832	0	0.120488	0.0411186	0.171118	0.211039	0.130646	3.17669	-2.72776	0.0538771	0.112043	0.561113	0.793507	0.919325	3.32852	0.00487657	0.0139621	-
ENSNVIG00000022164	ENSNVIG00000022164	0.985075	3.89053	2.96337	6.6765	6.30959	18.0523	2.31313	2.50593	7.01646	2.07478	0.00714396	0.0216486	0.557936	0.537815	0.778158	-1.46276	0.0449774	0.0911056	-
ENSNVIG00000022132	ENSNVIG00000022132	0.623014	0.263634	0.511144	0.0506203	0.0906938	0.107837	0.113996	0.185246	0.0909964	-2.39412	0.000118427	0.000723384	-1.89154	0.00046038	0.00617773	0.568603	0.427961	0.549143	-
ENSNVIG00000022112	ENSNVIG00000022112	46.6106	67.7063	63.9423	228.002	242.944	345.82	85.4242	150.056	121.346	2.2903	2.85509e-16	8.82979e-14	0.952785	0.000317293	0.00457579	-1.27269	2.63085e-05	0.000164533	-
ENSNVIG00000022094	ENSNVIG00000022094	5.68265	4.90244	6.36024	7.94542	9.51325	18.3128	2.86421	2.48236	3.16322	1.17344	0.00167502	0.00645	-1.03236	0.000216728	0.00333099	-2.15107	1.84618e-08	3.43715e-07	-
ENSNVIG00000022056	ENSNVIG00000022056	5.38814	3.93418	4.04089	2.33703	1.23257	0.754331	12.3865	10.021	5.24501	-1.52858	0.00160389	0.00622311	1.0052	0.00576693	0.0431584	2.6008	1.82324e-07	2.44571e-06	-
ENSNVIG00000022038	ENSNVIG00000022038	5.20148	4.56022	3.732	1.052	1.14884	0.597625	9.05518	9.92402	6.35413	-2.17013	1.24535e-06	1.51862e-05	0.862544	0.00439397	0.0352176	3.09929	4.39122e-14	3.91558e-12	-
ENSNVIG00000022030	ENSNVIG00000022030	0.864624	0.722365	0.867007	0	0.213003	0	0.234264	0.0845968	0.747999	-3.4225	0.015399	0.0406032	-1.21849	0.202082	0.475353	2.25212	0.209346	0.31594	-
ENSNVIG00000022021	ENSNVIG00000022021	0.831654	0.351921	1.42962	0.185824	0	0	0.976433	0.906704	0.935318	-3.57023	0.0407892	0.0893578	0.0706332	0.939352	0.978519	3.7014	0.0193409	0.0448706	-
ENSNVIG00000021981	ENSNVIG00000021981	29.0341	13.5036	21.3016	0.789004	2.87211	1.7742	0.789696	0.998106	1.13467	-3.45569	9.25182e-13	1.00373e-10	-4.48708	1.16936e-29	8.82279e-27	-0.970913	0.1151	0.196022	-
ENSNVIG00000021921	ENSNVIG00000021921	0.116052	0.0381956	0.0387908	0.0403366	0.0412966	0.0214823	0.181674	0.426437	0.101514	-0.802147	0.539828	0.657284	1.82265	0.0436009	0.180617	2.69844	0.00873156	0.0228817	-
ENSNVIG00000021800	ENSNVIG00000021800	0.262274	0	0.157798	1.88699	0.419978	4.80637	0.492691	0.533758	1.00288	4.18015	7.01884e-05	0.000465965	2.24339	0.0397388	0.169387	-1.88771	0.0202393	0.0466713	-
ENSNVIG00000021745	ENSNVIG00000021745	0.0855415	0	0	0.267587	0.136978	1.99515	0.652815	0.979241	1.29876	4.90818	0.00218677	0.00807304	5.0637	8.24585e-05	0.0015242	0.207364	0.821112	0.87575	-
ENSNVIG00000021716	ENSNVIG00000021716	0.361226	0.0396293	0	1.00442	0.32135	1.67165	1.4137	1.22523	1.80556	3.00077	0.00895607	0.0260969	3.43917	0.000114115	0.00198553	0.493007	0.423005	0.544199	-
ENSNVIG00000021604	ENSNVIG00000021604	3.25331	4.52631	4.44856	1.61904	1.65757	0.985445	8.85468	6.58325	3.82514	-1.42262	0.0284603	0.0669353	0.609515	0.222394	0.49953	2.09691	0.000698767	0.00268813	-
ENSNVIG00000021461	ENSNVIG00000021461	6.64271	5.95152	10.2382	8.08089	5.51547	18.6493	2.16642	0.312933	1.93685	0.591679	0.260062	0.384322	-2.3917	8.69194e-05	0.00158026	-2.94011	2.15701e-05	0.000138897	-
ENSNVIG00000021448	ENSNVIG00000021448	1.31862	0.447552	1.52886	0.386705	0.263939	0.0686501	0.919231	1.31033	0.417091	-2.0895	0.0161024	0.0420267	-0.366721	0.58255	0.808911	1.79527	0.0346331	0.0731888	-
ENSNVIG00000021410	ENSNVIG00000021410	3.80435	0	0.0733622	0.457714	0.117152	0	2.6628	1.86113	4.19627	-2.64528	0.142461	0.242497	1.14585	0.547062	0.784305	3.82923	2.53399e-05	0.000159062	-
ENSNVIG00000021258	ENSNVIG00000021258	0.509032	1.66246	0.510435	0.796165	0.940515	2.54411	0.32181	0.249024	0.528445	0.763137	0.293225	0.420277	-1.32567	0.086934	0.283652	-2.03371	0.00358349	0.0107416	-
ENSNVIG00000021254	ENSNVIG00000021254	0.0442691	0.08742	0	0.13848	0.567104	0.295006	2.33891	1.4077	0.248936	3.01732	0.0400679	0.088053	4.87061	5.44505e-05	0.00108633	1.92055	0.0360734	0.0758635	-
ENSNVIG00000021227	ENSNVIG00000021227	5.04945	5.67336	6.28556	0.817006	0.836449	0	5.82628	5.9797	2.34987	-3.25377	1.69117e-06	1.97081e-05	-0.315196	0.472725	0.733753	3.01403	9.14856e-05	0.000478084	-
ENSNVIG00000021189	ENSNVIG00000021189	1.46643	0.678706	1.28666	0.43005	0.220142	0.229035	1.39889	2.50639	1.39152	-1.86348	0.015276	0.0403966	0.57768	0.274848	0.562887	2.50876	0.000215034	0.000985157	-
ENSNVIG00000021170	ENSNVIG00000021170	1.54149	1.08144	1.74913	6.40822	3.11797	14.7328	3.23868	6.0885	3.05668	2.56674	3.69267e-06	3.85211e-05	1.45167	0.000563256	0.00721968	-1.052	0.0596042	0.114713	-
ENSNVIG00000021059	ENSNVIG00000021059	1.48639	0.217425	0.248414	0	0.176308	0.0917147	0.226223	1.71556	0.804876	-2.76548	0.0198172	0.0500052	0.442601	0.605412	0.822549	3.28417	0.00177981	0.0059888	-
ENSNVIG00000021022	ENSNVIG00000021022	1.05452	0.378619	0.576778	0.149941	0.767547	0.31942	3.26408	2.07291	1.29378	-0.600563	0.597153	0.705475	1.68282	0.0249831	0.124568	2.34683	0.00679792	0.0184775	-
ENSNVIG00000020891	ENSNVIG00000020891	1.95913	2.76341	1.68388	3.93972	5.37798	5.59521	1.64299	1.77994	0.314762	1.31207	0.067697	0.134387	-0.837152	0.427164	0.701197	-2.08692	0.0120526	0.0300952	small nucleolar RNA, H/ACA box 57
ENSNVIG00000020836	ENSNVIG00000020836	1.45049	2.30489	1.84083	0.425376	0.399208	0.113273	0.957936	0.345927	0.637222	-2.47616	7.45807e-06	7.04974e-05	-1.56251	0.000824236	0.00975159	0.974287	0.159916	0.254753	-
ENSNVIG00000020809	ENSNVIG00000020809	0	0	0.0893513	1.60273	2.14027	1.92983	1.09849	1.53006	0.751595	6.09196	2.32115e-07	3.73516e-06	5.1984	4.01776e-05	0.000843121	-0.828326	0.0834117	0.150448	-
ENSNVIG00000020777	ENSNVIG00000020777	0.851051	2.10076	1.28009	7.32109	11.1294	7.32548	7.32752	8.1187	6.22137	2.7003	1.18732e-06	1.45319e-05	2.30689	2.42525e-05	0.000541084	-0.32789	0.395035	0.517129	-
ENSNVIG00000020653	ENSNVIG00000020653	5.40797	0.355978	3.97678	0.563899	0.384879	0	2.11648	1.98717	2.16251	-3.24739	0.0069846	0.02127	-0.670677	0.402586	0.680677	2.63376	0.00656758	0.0179204	-
ENSNVIG00000020635	ENSNVIG00000020635	6.27992	11.3562	10.3303	31.343	31.6369	49.9601	11.8468	20.463	16.4267	2.10722	1.43395e-09	5.27643e-08	0.75184	0.0243033	0.122087	-1.29108	8.82753e-05	0.00046374	-
ENSNVIG00000020557	ENSNVIG00000020557	0.055602	0	0.278776	1.56538	0	1.94527	0	0	0.0625327	3.4878	0.017079	0.0441439	-2.2738	0.403706	1	-5.70545	0.00105808	0.00381484	-
ENSNVIG00000020548	ENSNVIG00000020548	0	0	0.143207	2.01034	0.68606	2.14132	0.670701	1.08991	1.44553	5.0758	0.0015334	0.00600225	4.34781	0.010873	0.0690967	-0.667205	0.426717	0.548017	-
ENSNVIG00000020445	ENSNVIG00000020445	1.8185	0.530498	1.49196	0.0646425	0.132362	0.137708	0.776391	0.735967	0.697218	-3.4271	0.000354504	0.00177421	-0.83584	0.172659	0.434518	2.65218	0.00398573	0.0117498	-
ENSNVIG00000020308	ENSNVIG00000020308	0.997345	4.49292	1.93768	1.07245	3.19409	2.18079	0.512299	0.555001	0.771143	-0.112064	0.869859	0.914546	-2.05961	0.00326845	0.0282421	-1.88348	0.00323387	0.00984339	-
ENSNVIG00000020239	ENSNVIG00000020239	0.0221345	0	0.0887822	0.484682	0.035444	2.7288	0.129939	0.760159	0.423191	4.96989	0.000194868	0.00108723	3.51562	0.00222131	0.0209736	-1.39411	0.195149	0.298988	-
ENSNVIG00000020113	ENSNVIG00000020113	4.74819	9.45798	7.49384	2.77688	1.65288	0.619074	0.290858	0.577687	0.371481	-2.00799	0.000145555	0.000862762	-4.18686	1.01871e-18	3.59778e-16	-2.10332	0.00226326	0.00732738	-
ENSNVIG00000020093	ENSNVIG00000020093	0	0.0301647	0	0	0	0	0.143476	0.233153	0.24051				4.19264	0.015955	0.0913561	4.43112	0.0111354	0.0281325	-
ENSNVIG00000020021	ENSNVIG00000020021	0.514833	2.88054	0.172084	2.68413	3.02281	2.0013	0.201486	0.654842	0.386004	1.20057	0.243938	0.366546	-1.58808	0.251503	0.536748	-2.72298	0.00382286	0.0113626	-
ENSNVIG00000020014	ENSNVIG00000020014	0.53978	0.300646	0.402481	0.108238	0.132977	0.0461161	0.422499	0.140836	0.311314	-2.00985	0.00534901	0.0170941	-0.536025	0.364779	0.649226	1.53018	0.0523535	0.103172	-
ENSNVIG00000019622	ENSNVIG00000019622	14.151	15.2087	9.9832	37.8027	45.7209	96.7001	10.4392	20.7072	19.9992	2.29041	1.2028e-08	3.07858e-07	0.332006	0.312981	0.60227	-1.89807	1.18463e-05	8.35208e-05	-
ENSNVIG00000019558	ENSNVIG00000019558	1.60953	5.05656	2.34759	5.03486	13.3553	21.4516	5.49739	3.90837	5.59503	2.23576	0.00051186	0.00240633	0.69155	0.240724	0.523541	-1.4881	0.0068396	0.0185759	-
ENSNVIG00000019428	ENSNVIG00000019428	6.34649	6.62679	5.0405	1.1859	0.584576	0.0935675	4.84666	3.21468	3.50562	-3.17232	6.35801e-08	1.2517e-06	-0.679326	0.0194227	0.104674	2.55808	3.13009e-05	0.000190893	-
ENSNVIG00000019417	ENSNVIG00000019417	3.34274	2.28749	3.41833	0.207061	0.158992	0.055138	2.13719	1.47339	1.15388	-4.31629	1.3316e-10	7.17697e-09	-0.96623	0.0138055	0.0825883	3.41402	2.55106e-06	2.23475e-05	-
ENSNVIG00000019230	ENSNVIG00000019230	0	0	0.268054	0.836209	0.85611	2.67207	0	0	0	4.02139	0.0324505	0.0744004				-4.71603	0.0141446	0.0344952	-
ENSNVIG00000019203	ENSNVIG00000019203	0.119147	0.196071	0.278776	0.310592	1.8443	1.85264	0.0466297	0.353615	0.714659	2.84995	0.000773195	0.00339834	0.869677	0.429128	0.702683	-1.92131	0.037716	0.0787703	-
ENSNVIG00000019200	ENSNVIG00000019200	0.314136	0.38771	0.0787503	0.368499	0.943172	1.50461	0.0461028	0.0998911	0.397454	1.94306	0.0229024	0.056051	-0.550772	0.647647	0.846385	-2.43834	0.00909797	0.0237099	-
ENSNVIG00000019014	ENSNVIG00000019014	0.878833	1.78651	1.10589	0.781613	0.882996	0.574164	0.141623	0.197264	0.15504	-0.657852	0.151051	0.25383	-2.98426	2.74893e-08	1.58436e-06	-2.2602	2.91593e-05	0.000179186	-
ENSNVIG00000018914	ENSNVIG00000018914	37.1384	80.7852	43.5323	210.046	177.8	234.29	80.9571	70.4542	92.4448	2.03836	2.88469e-09	9.51155e-08	0.550626	0.079542	0.268139	-1.42794	2.04712e-10	6.59358e-09	-
ENSNVIG00000018872	ENSNVIG00000018872	10.9934	2.93634	8.04162	1.986	2.30079	0.668018	11.181	11.9855	11.086	-2.04744	0.000366803	0.00182328	0.602174	0.132541	0.369447	2.71367	2.24901e-11	9.3389e-10	-
ENSNVIG00000018813	ENSNVIG00000018813	0.992893	0	0.497815	0.238917	0.0611507	0.190862	0	0.0485734	0	-1.50245	0.268688	0.393302	-4.96701	0.00679097	0.0491169	-3.40671	0.070895	0.132004	-
ENSNVIG00000018764	ENSNVIG00000018764	0.0900291	0.10667	0.0722218	0.0281625	0	0	0.0739914	0.148866	0.151877	-3.13597	0.0345172	0.0781949	0.432278	0.557813	0.79226	3.63143	0.00769448	0.0205033	-
ENSNVIG00000018496	ENSNVIG00000018496	10.3343	5.42893	13.4849	9.37696	10.3957	42.9314	1.47778	0.800478	1.60181	1.19693	0.0396673	0.087421	-2.94486	9.61645e-13	1.45502e-10	-4.09743	5.67631e-12	2.82847e-10	-
ENSNVIG00000018358	ENSNVIG00000018358	37.545	16.7525	29.7908	8.3129	5.34649	2.9515	19.4405	23.4876	18.8518	-2.24121	6.28846e-07	8.56943e-06	-0.486571	0.118988	0.34608	1.82063	2.15142e-06	1.93365e-05	-
ENSNVIG00000018040	ENSNVIG00000018040	3.02185	1.06086	2.69349	0.94528	1.18284	0.783119	0.31537	0.0854142	0	-1.11897	0.0840741	0.159841	-4.12074	1.97154e-05	0.0004577	-2.94053	0.00642613	0.0176078	-
ENSNVIG00000017841	ENSNVIG00000017841	96.1587	154.042	137.748	33.7632	28.2818	25.3375	85.826	82.9954	62.9005	-2.05551	2.05777e-09	7.13474e-08	-0.790157	0.00667578	0.0484104	1.33004	3.42425e-05	0.000205973	-
ENSNVIG00000017838	ENSNVIG00000017838	3.48514	3.02581	4.76008	0.469916	0.769758	1.00106	2.46922	2.36932	1.75704	-2.23914	4.25606e-05	0.000305555	-0.817614	0.0474445	0.190672	1.48356	0.00869129	0.0227867	-
ENSNVIG00000017721	ENSNVIG00000017721	2.90327	2.44313	3.2421	0.748222	0.792443	0.164891	2.65335	2.8955	1.98507	-2.23189	9.83531e-06	8.89196e-05	-0.234481	0.402608	0.680677	2.06763	4.33903e-05	0.000251151	-
ENSNVIG00000017716	ENSNVIG00000017716	2.50691	2.23724	1.16022	0.301615	0.308793	0.321266	0.90564	2.02358	3.47002	-2.56908	0.00021672	0.00118748	0.0768605	0.892123	0.960567	2.70604	0.000234528	0.00106027	-
ENSNVIG00000017506	ENSNVIG00000017506	2.85138	2.99133	2.85924	0	0.57074	1.48448	0.418471	0.453352	0.200425	-2.00139	0.0481087	0.102159	-3.07706	0.00182872	0.0181984	-1.02064	0.508091	0.622413	-
ENSNVIG00000017462	ENSNVIG00000017462	0.700025	0.625357	0.401117	0.0521377	0.0533785	0.111069	0.704477	1.35679	0.899751	-2.90834	0.00545476	0.0173792	0.727858	0.199815	0.472396	3.70459	8.23855e-05	0.000435635	-
ENSNVIG00000017455	ENSNVIG00000017455	0.888526	0.526383	0.534585	0.185296	0	0.0986845	0.417283	1.58222	0.932661	-2.6781	0.0352759	0.0794961	0.535893	0.478265	0.738074	3.28457	0.00628041	0.0172844	-
ENSNVIG00000017433	ENSNVIG00000017433	11.3289	2.14109	6.66275	1.95673	1.73619	0.833686	19.8456	11.7223	13.7416	-2.05282	0.0002396	0.00128561	1.13734	0.0125826	0.0773263	3.24895	1.52631e-18	4.17076e-16	ABI family member 3 binding protein
ENSNVIG00000017361	ENSNVIG00000017361	31.0717	31.1637	33.6171	66.2474	59.968	195.344	24.7686	26.8331	30.8985	1.84084	5.9397e-05	0.000403564	-0.257969	0.302086	0.589973	-2.04498	1.21048e-05	8.49892e-05	-
ENSNVIG00000017042	ENSNVIG00000017042	5.64708	12.0093	6.53382	59.1095	57.0383	73.816	31.1107	34.2564	28.3351	3.06526	5.5787e-13	6.56023e-11	1.90525	3.5069e-05	0.00074534	-1.09718	0.000258027	0.00114979	-
ENSNVIG00000016905	ENSNVIG00000016905	17.6278	15.0238	11.6083	5.62397	4.98542	5.69817	2.78013	3.34651	2.31785	-1.34509	4.00129e-06	4.1229e-05	-2.43708	1.43144e-16	4.09665e-14	-1.02797	0.0010858	0.00390067	-
ENSNVIG00000016892	ENSNVIG00000016892	0.531229	1.13646	0.621476	3.18505	2.12664	3.09756	0.623709	0.675697	0.796595	1.9688	0.00197675	0.00740972	-0.171746	0.842096	0.939504	-2.07825	0.000515421	0.0020806	-
ENSNVIG00000016603	ENSNVIG00000016603	5.85284	33.2288	10.2707	44.6271	67.9481	90.1942	34.3587	33.5003	30.4436	2.1285	0.000928283	0.00395791	0.942988	0.139588	0.381088	-1.12228	0.00472589	0.013592	-
ENSNVIG00000016562	ENSNVIG00000016562	4.64532	5.88212	4.19587	6.65554	8.06315	25.6392	2.87272	3.02196	2.39283	1.54862	0.00229899	0.00841896	-0.875602	0.00470434	0.0369954	-2.36746	4.46147e-06	3.59592e-05	-
ENSNVIG00000016447	ENSNVIG00000016447	1.09166	0.287433	1.75147	2.27659	2.09769	2.06118	0.683576	0.277708	0.0818491	1.13844	0.106058	0.191894	-1.62466	0.116719	0.341502	-2.7051	0.000353801	0.00151022	-
ENSNVIG00000016355	ENSNVIG00000016355	11.1613	8.27533	10.0851	1.15102	0.851074	0.204335	15.1684	13.5206	8.82815	-3.63756	3.33009e-14	5.43678e-12	0.302251	0.285359	0.573616	4.00737	1.79772e-16	2.98597e-14	-
ENSNVIG00000016171	ENSNVIG00000016171	11.8926	6.25247	6.65965	0.241571	0.989282	0.514621	3.62675	10.8049	21.3653	-3.7335	1.64077e-06	1.91872e-05	0.493177	0.394614	0.674097	4.28525	8.09561e-07	8.55086e-06	-
ENSNVIG00000016138	ENSNVIG00000016138	0.454925	0.0998177	0	0.711538	0.161883	3.45264	1.06824	1.09299	1.3075	3.05976	0.015451	0.0406993	2.60912	0.00614338	0.0452743	-0.401095	0.649606	0.744096	-
ENSNVIG00000016135	ENSNVIG00000016135	0	0	0	0.0718329	0.110314	0.153026	0	0	0.0258257	4.82432	0.0175582	0.045209				-3.59042	0.0452855	0.0916017	-
ENSNVIG00000016126	ENSNVIG00000016126	4.82112	2.77882	4.39269	0.382772	0.274317	0.122313	5.11449	3.45521	2.80737	-3.83828	1.35424e-13	1.89774e-11	-0.115484	0.737069	0.891513	3.78497	1.80749e-13	1.361e-11	-
ENSNVIG00000016101	ENSNVIG00000016101	6.04972	4.33179	5.09392	0.433384	0.221849	0.384684	4.44609	4.34676	3.22012	-3.79908	3.00942e-12	2.79593e-10	-0.409164	0.198011	0.469406	3.45314	2.51514e-10	7.93897e-09	-
ENSNVIG00000016051	ENSNVIG00000016051	3.30726	2.13741	3.10533	0.470254	0.385157	0.100179	2.5416	2.48576	2.26551	-3.05566	5.59413e-08	1.12256e-06	-0.270865	0.410608	0.687411	2.84849	6.77427e-08	1.03958e-06	-
ENSNVIG00000015894	ENSNVIG00000015894	2.57417	2.37221	2.75335	0.268413	0.824402	0.285901	1.61189	1.74625	2.12302	-2.383	0.018467	0.0471803	-0.530157	0.439084	0.708918	1.91537	0.0655149	0.123851	-
ENSNVIG00000015767	ENSNVIG00000015767	1.90533	5.04036	2.81179	6.07261	8.34707	21.8004	1.56169	2.69784	1.77895	1.98417	0.00024467	0.00130775	-0.746381	0.0994121	0.308508	-2.66824	1.81407e-07	2.4392e-06	-
ENSNVIG00000015554	ENSNVIG00000015554	0.258374	0.119051	0.138179	0.0269411	0	0.0286964	0.141565	0.482003	0.213092	-3.11934	0.030042	0.0699607	0.643494	0.41183	0.688482	3.83503	0.00409329	0.0120272	-
ENSNVIG00000015540	ENSNVIG00000015540	1.60643	2.1688	0.986237	0.358939	0.419978	1.03774	0.0384915	0.1251	0.221224	-1.30143	0.0350379	0.0790975	-3.66359	5.21266e-07	2.0169e-05	-2.31017	0.0116175	0.0291981	-
ENSNVIG00000015521	ENSNVIG00000015521	4.61508	0.491151	1.88437	0.605129	0.840792	0.460397	0.908491	0.281204	0.528358	-1.77222	0.0158802	0.0416083	-2.04988	0.00387606	0.0320382	-0.222686	0.723327	0.801846	-
ENSNVIG00000015456	ENSNVIG00000015456	7.70119	9.11841	6.40865	33.8866	29.7808	38.3836	10.7302	8.00714	13.1894	2.22955	2.21789e-18	1.13018e-15	0.420049	0.143045	0.386522	-1.75256	8.15972e-11	2.95389e-09	-
ENSNVIG00000015380	ENSNVIG00000015380	2.75037	1.02754	1.41624	0.116264	0.119031	0.371518	1.13457	0.756395	1.3376	-3.01201	0.00238041	0.00866802	-0.716524	0.275375	0.563618	2.34853	0.0180984	0.0424862	-
ENSNVIG00000015379	ENSNVIG00000015379	1.0724	0.871212	0.857564	0.191087	0.195634	0.271382	0.111565	0.0690654	0.106867	-1.99661	2.95771e-05	0.000224647	-3.3163	6.02323e-10	4.99898e-08	-1.26512	0.0776963	0.141877	-
ENSNVIG00000015356	ENSNVIG00000015356	3.9403	0.93661	10.7559	9.98622	27.9842	53.549	0.899549	1.25297	39.0214	2.64868	0.0119636	0.0330024	1.37485	0.401326	0.67947	-1.2368	0.425399	0.546656	-
ENSNVIG00000015348	ENSNVIG00000015348	0.870595	0.286533	0.756595	1.22551	1.95172	6.62347	1.53323	2.17779	2.2846	2.45394	0.000338033	0.00171164	1.60799	0.00121117	0.013314	-0.79206	0.188574	0.291126	-
ENSNVIG00000015322	ENSNVIG00000015322	0.260838	0.547281	0.359641	0.407971	0.10442	0.162957	1.49295	1.36856	0.806716	-0.694292	0.446233	0.574041	1.60182	0.00620306	0.0456151	2.35923	0.000726907	0.00278311	-
ENSNVIG00000015320	ENSNVIG00000015320	0	0	0.0368752	0.230068	0.176658	0.428851	0.172703	0.280647	0.0827152	4.49941	0.00856899	0.0251872	3.71074	0.0527203	1	-0.726109	0.466022	0.585144	-
ENSNVIG00000015150	ENSNVIG00000015150	0.774709	0.52452	1.021	0	0.106332	0.0737515	1.14347	1.09801	1.17	-3.59989	8.60602e-05	0.000552995	0.516237	0.23525	0.517155	4.17972	1.91208e-07	2.53677e-06	-
ENSNVIG00000015124	ENSNVIG00000015124	15.3117	7.17598	9.62273	31.7844	29.4901	14.6941	4.88783	4.1285	4.99944	1.34036	0.00117798	0.00483144	-1.23259	0.000797118	0.00950529	-2.51037	4.71423e-12	2.40568e-10	-
ENSNVIG00000015062	ENSNVIG00000015062	4.11541	3.36284	3.41525	0.729294	0.616798	0.574164	2.30882	2.37233	1.2996	-2.40679	1.05736e-11	7.68607e-10	-0.91202	0.004368	0.0351111	1.56134	0.000204144	0.000943685	-
ENSNVIG00000014900	ENSNVIG00000014900	17.7135	13.2484	19.6982	3.92554	2.70507	1.6886	27.0873	28.3628	17.8587	-2.50777	2.75412e-11	1.80207e-09	0.488501	0.0709472	0.248293	3.06355	1.25679e-16	2.24132e-14	-
ENSNVIG00000014897	ENSNVIG00000014897	2.00368	1.91655	3.57888	0.489672	0.701856	0.104315	2.27897	0.876072	0.845036	-2.42862	0.000995873	0.00419925	-0.94361	0.109355	0.327236	1.54785	0.0686779	0.128611	-
ENSNVIG00000014881	ENSNVIG00000014881	8.22504	5.58653	7.61731	13.3562	11.4091	98.7995	5.22826	6.73023	6.59893	2.62337	0.00013947	0.000830497	-0.249828	0.402723	0.680802	-2.82273	5.33094e-05	0.000298142	-
ENSNVIG00000014877	ENSNVIG00000014877	1.77274	0.500099	1.35438	0.264066	0	0.140635	0.396447	0.966356	0.189877	-3.06088	0.0154809	0.0407576	-1.28569	0.164036	0.421818	1.85352	0.204686	0.310344	-
ENSNVIG00000014849	ENSNVIG00000014849	31.9416	14.455	31.1399	4.97277	3.07835	1.23181	30.2969	47.2113	21.1214	-2.96221	5.65862e-09	1.66647e-07	0.299889	0.417254	0.69297	3.33504	1.05979e-11	4.8266e-10	-
ENSNVIG00000014672	ENSNVIG00000014672	4.3775	1.36491	3.38844	0.480474	0.737862	0.639723	3.06571	3.02819	1.90016	-2.19917	0.00211972	0.00786869	-0.233791	0.6647	0.853711	2.02886	0.00119812	0.00424833	-
ENSNVIG00000014642	ENSNVIG00000014642	7.38768	14.3968	13.159	50.3246	35.9566	30.1215	6.04881	8.16034	13.556	1.8292	4.69624e-07	6.7613e-06	-0.373328	0.365567	0.650172	-2.13998	1.27643e-08	2.50003e-07	-
ENSNVIG00000014638	ENSNVIG00000014638	0.685504	0.639244	0.852877	0.178697	0.0609831	0.232637	0.447134	0.355229	0.399752	-2.11369	0.000257641	0.00136629	-0.896684	0.0294785	0.139577	1.27403	0.0387506	0.0805143	-
ENSNVIG00000014601	ENSNVIG00000014601	1.05573	2.2151	1.05864	0.68802	0.352197	0.219854	0.206587	0.111903	0.0989441	-1.68308	0.0190689	0.0484238	-3.41887	2.29347e-05	0.00051795	-1.66943	0.101478	0.17675	-
ENSNVIG00000014522	ENSNVIG00000014522	2.43399	0.722365	2.00335	0.132033	0.180234	0.0468785	1.98223	2.39799	1.25002	-3.73946	1.57164e-08	3.81646e-07	0.0823016	0.853728	0.945176	3.88809	2.56097e-12	1.4511e-10	-
ENSNVIG00000014355	ENSNVIG00000014355	2.71671	0.804719	2.86041	1.4872	0.435026	0.226299	2.87069	3.10997	4.88855	-1.46536	0.145277	0.246292	0.734221	0.261145	0.548285	2.25604	0.00509115	0.0144528	-
ENSNVIG00000014233	ENSNVIG00000014233	1.7232	0.340288	1.43996	0.269522	0.551872	0.095694	1.21391	1.53428	2.4548	-1.8283	0.060513	0.12306	0.537219	0.420472	0.695687	2.42569	0.0017363	0.00586921	-
ENSNVIG00000013946	ENSNVIG00000013946	6.78073	4.68656	7.64935	1.3257	0	0	7.16505	6.68418	4.57556	-3.7311	0.000163099	0.000947055	-0.0972343	0.832813	0.934756	3.69888	0.000109109	0.000556786	-
ENSNVIG00000013919	ENSNVIG00000013919	4.94993	0.970788	2.92375	0.583307	0.488609	0.0564828	2.10971	1.72495	2.59282	-2.86469	0.000219943	0.00120083	-0.492853	0.350594	0.635734	2.42981	8.36521e-05	0.000441582	-
ENSNVIG00000013867	ENSNVIG00000013867	0.367414	0.430794	0.115133	2.4064	1.69148	0.726874	0.916674	0.67179	0.54234	2.49547	0.000116194	0.000713368	1.17773	0.0671088	0.23957	-1.2527	0.0167325	0.0397939	-
ENSNVIG00000013812	ENSNVIG00000013812	0.136502	0.168473	0.171098	0.160125	0.163936	0.397968	0	0.0434061	0	0.690718	0.499405	0.622443	-3.49254	0.061234	1	-4.12682	0.0138758	0.0339606	-
ENSNVIG00000013781	ENSNVIG00000013781	4.76391	1.4543	1.91543	0.611928	0.663343	0.153364	1.91846	1.99055	3.10593	-2.40614	0.000173875	0.000990476	-0.247283	0.59471	0.815363	2.21899	2.42018e-05	0.000153052	-
ENSNVIG00000013705	ENSNVIG00000013705	2.00785	1.60124	1.4326	0.120786	0.494641	0.0643277	1.3147	1.42428	0.825084	-2.78839	0.000217167	0.00118876	-0.548162	0.230485	0.510996	2.31079	0.00351208	0.0105537	-
ENSNVIG00000013654	ENSNVIG00000013654	1.67073	1.51766	1.94339	2.35184	2.62184	5.01014	0.666939	0.510021	1.20255	1.05437	0.0136887	0.0369486	-1.13973	0.020582	0.109325	-2.14201	2.36349e-05	0.000150196	-
ENSNVIG00000013627	ENSNVIG00000013627	0.343222	0.677775	0.975143	0.0894709	0.458001	0.0953002	0.940269	1.23692	1.41535	-1.53607	0.158121	0.26316	0.804074	0.233104	0.513919	2.40568	0.00637524	0.0174999	-
ENSNVIG00000013565	ENSNVIG00000013565	2.03777	1.58088	2.04339	0.569147	0.116538	0.484983	5.29772	3.33249	1.63698	-2.17895	0.00537497	0.0171705	0.81568	0.129071	0.363496	3.05569	7.30376e-05	0.00039146	-
ENSNVIG00000013563	ENSNVIG00000013563	23.9692	21.8553	29.063	11.0939	8.91007	1.73175	37.2593	38.1095	34.7277	-1.68802	0.00172624	0.0066154	0.513047	0.0161431	0.0920008	2.26996	1.4014e-05	9.65188e-05	-
ENSNVIG00000013522	ENSNVIG00000013522	1.51893	0.727149	1.20003	0.431949	0.0737048	0.230046	1.99952	2.10764	1.08708	-2.12755	0.0108401	0.0304777	0.546508	0.300713	0.588347	2.73821	0.000229378	0.00104158	-
ENSNVIG00000013509	ENSNVIG00000013509	19.5038	6.06451	9.18449	2.86515	3.27844	0.897595	11.8924	10.4166	10.0586	-2.20047	0.000352452	0.00176549	-0.139742	0.74748	0.896425	2.12229	6.60916e-06	5.03516e-05	-
ENSNVIG00000013480	ENSNVIG00000013480	130.109	21.6854	56.034	50.4401	48.0791	51.8738	10.445	21.2169	18.7598	-0.366698	0.502508	0.625013	-2.08311	0.000108215	0.0018928	-1.65401	1.92339e-06	1.76046e-05	-
ENSNVIG00000013447	ENSNVIG00000013447	1.88998	1.24909	1.75764	0.619821	0.414913	0.0761775	1.91478	2.48151	1.28562	-2.03895	0.000603998	0.00275926	0.166961	0.630084	0.836997	2.27898	0.000117248	0.000592265	VPS8 subunit of CORVET complex
ENSNVIG00000013332	ENSNVIG00000013332	10.949	1.22208	2.29131	31.4208	7.62289	63.2878	18.3325	5.81284	23.2356	2.92191	0.0102391	0.0291091	1.68915	0.0138265	0.0826453	-1.19279	0.0785954	0.143163	-
ENSNVIG00000013319	ENSNVIG00000013319	2.14514	0.508331	0.602294	9.52865	6.04561	14.7239	7.35425	2.40109	12.6416	3.31594	8.26199e-08	1.55531e-06	2.75829	7.09365e-05	0.00134262	-0.513127	0.379727	0.502565	-
ENSNVIG00000013278	ENSNVIG00000013278	33.682	3.6072	16.7087	92.1223	109.867	244.198	72.0817	34.0014	127.771	3.14721	7.0205e-07	9.43699e-06	2.08948	0.0261696	0.128822	-1.01417	0.048906	0.0978004	-
ENSNVIG00000013076	ENSNVIG00000013076	2.49661	1.51086	1.97049	0.226736	0.412679	0.644022	2.30717	2.2946	2.21002	-2.12694	7.12466e-06	6.77212e-05	0.147656	0.620386	0.831829	2.33504	2.42637e-08	4.35924e-07	-
ENSNVIG00000013072	ENSNVIG00000013072	7.25243	6.16628	6.06035	0.315093	0.322592	0	7.33235	6.14982	6.79703	-4.81642	5.31414e-05	0.000368202	0.0180996	0.967872	0.987019	4.89553	2.54276e-05	0.000159554	-
ENSNVIG00000013041	ENSNVIG00000013041	47.0478	11.1911	31.3087	2.0069	2.73955	0	19.5845	20.9449	11.304	-4.12859	6.33221e-08	1.24833e-06	-0.830663	0.0880009	0.285521	3.36504	5.71326e-07	6.45293e-06	-
ENSNVIG00000013015	ENSNVIG00000013015	11.9603	11.678	12.8994	2.07853	3.02176	0.97414	1.59147	0.473289	0.717392	-2.49013	2.96156e-10	1.40526e-08	-3.74827	1.006e-22	5.38663e-20	-1.19889	0.0419514	0.0861398	-
ENSNVIG00000013013	ENSNVIG00000013013	3.38936	2.73686	2.58687	0.901422	1.34037	0.228608	3.60885	3.92711	3.02478	-1.71913	0.00114431	0.00471751	0.233126	0.349142	0.634727	2.02246	7.81937e-05	0.000416328	-
ENSNVIG00000012996	ENSNVIG00000012996	20.4373	19.7126	27.6012	64.67	66.9657	124.187	19.1406	45.9799	39.4594	2.01213	6.74159e-09	1.92147e-07	0.578897	0.0955002	0.301536	-1.36997	0.000906504	0.00335694	-
ENSNVIG00000012959	ENSNVIG00000012959	20.0785	0	0	1.20786	0	0	8.16019	6.38471	7.38233	-3.95191	0.307346	0.435631	0.099625	0.966743	0.986881	4.07671	0.00128341	0.00451861	-
ENSNVIG00000012900	ENSNVIG00000012900	5.75058	3.9398	3.21665	13.5833	16.4122	37.4742	5.09821	7.51348	10.471	2.48225	1.96459e-08	4.63346e-07	0.79898	0.0279314	0.134952	-1.62854	0.00032207	0.00138878	-
ENSNVIG00000012872	ENSNVIG00000012872	4.78595	3.72557	3.47242	1.43069	1.04624	4.00026	0.594515	0.103882	0.753185	-0.793658	0.107772	0.194347	-3.06798	4.6718e-10	4.01799e-08	-2.2362	0.00140015	0.00487694	-
ENSNVIG00000012818	ENSNVIG00000012818	22.0422	24.901	21.0078	175.64	141.662	165.083	46.5131	114.798	73.4759	2.92202	9.27522e-39	3.8993e-35	1.73773	6.00715e-08	3.09666e-06	-1.11423	0.00136882	0.00478846	-
ENSNVIG00000012777	ENSNVIG00000012777	0.114643	0.169793	0.201179	0.806898	0.573682	0.28649	1.68251	2.71591	0.950884	1.87574	0.00276833	0.00982942	3.40765	2.39794e-11	2.72626e-09	1.6065	0.00221695	0.00720774	-
ENSNVIG00000012766	ENSNVIG00000012766	3.02185	7.07559	5.19459	22.0115	25.5769	43.8707	10.6437	10.2131	13.6912	2.673	2.90443e-10	1.39546e-08	1.13225	0.00344125	0.0292715	-1.48298	2.4497e-05	0.000154688	-
ENSNVIG00000012687	ENSNVIG00000012687	1.70291	1.13397	1.31049	5.20308	3.10736	16.9561	2.60382	2.569	3.96397	2.70184	5.90216e-06	5.76368e-05	1.10273	0.00690012	0.0496898	-1.55014	0.00838694	0.0221016	-
ENSNVIG00000012539	ENSNVIG00000012539	11.9076	10.1092	9.44242	2.2209	2.03441	0.830034	12.1379	11.5337	11.4867	-2.53063	4.35494e-11	2.69238e-09	0.11862	0.571683	0.800652	2.71407	4.75919e-14	4.1562e-12	-
ENSNVIG00000012356	ENSNVIG00000012356	0.0874245	0.431602	0.438327	0.95717	0.419978	0.58259	0.102644	0	0	1.12652	0.311324	0.439972	-3.1468	0.126764	1	-4.20847	0.0103271	0.026451	-
ENSNVIG00000012221	ENSNVIG00000012221	54.3633	27.7217	32.1559	12.0547	8.81539	4.35645	39.2659	36.7619	97.0495	-2.07993	3.38595e-06	3.58388e-05	0.566906	0.169483	0.430094	2.70476	5.36297e-08	8.49949e-07	-
ENSNVIG00000012179	ENSNVIG00000012179	0.877216	0.866137	0.81197	0.527705	0.540263	0.337252	0.0792252	0.0858288	0.151778	-0.764406	0.343637	0.474836	-3.04257	0.0059202	0.0440473	-2.21607	0.0689515	0.129066	glycine N-methyltransferase
ENSNVIG00000012133	ENSNVIG00000012133	0.241748	0	0.0606035	0	0.0967776	0	0.283833	0.768728	0.475792	-1.4293	0.612989	1	2.29399	0.0836709	0.276169	3.79089	0.0182515	0.0427687	-
ENSNVIG00000012101	ENSNVIG00000012101	12.143	17.9844	15.0603	5.24793	2.55849	0.532367	15.57	12.8033	7.36736	-2.3381	0.000173568	0.000990065	-0.385763	0.316782	0.60545	2.02296	0.00217936	0.00710188	-
ENSNVIG00000011997	ENSNVIG00000011997	0.654997	0	0.145956	4.32552	1.74808	3.63738	2.56341	3.88791	4.25615	3.7	3.93791e-05	0.000286294	3.70561	3.12771e-06	9.50858e-05	0.0653039	0.891841	0.925378	-
ENSNVIG00000011981	ENSNVIG00000011981	1.65819	0.987762	1.55283	0.171474	0.351109	0.114154	1.85032	1.16787	0.970973	-2.6201	7.62884e-07	1.01412e-05	-0.112991	0.764637	0.905164	2.56984	1.42251e-06	1.35929e-05	-
ENSNVIG00000011885	ENSNVIG00000011885	0.277086	0	0	1.08346	1.10924	1.38486	0.813308	0.70488	0.779062	3.79144	0.0144493	0.0386356	3.01923	0.0806906	0.270555	-0.713085	0.408435	0.530246	-
ENSNVIG00000011853	ENSNVIG00000011853	0.4613	0.774305	1.06391	0.216452	0.147736	0.0768516	0.541606	0.880125	0.93384	-2.28027	0.0192689	0.0488432	-0.0104455	0.987281	0.995255	2.33441	0.0103174	0.0264364	-
ENSNVIG00000011804	ENSNVIG00000011804	11.013	0.66304	5.25231	21.7414	20.2158	41.9528	22.2336	69.6125	68.9521	2.40998	0.000587027	0.00269564	3.2092	0.00205174	0.0197431	0.859064	0.0716908	0.133193	-
ENSNVIG00000011778	ENSNVIG00000011778	1.19203	0.771787	1.3978	0.346396	0.375501	0.0759633	2.19492	3.38038	2.32959	-1.97474	0.00024234	0.00129824	1.18784	8.39001e-05	0.00154215	3.23389	2.27854e-11	9.41538e-10	-
ENSNVIG00000011695	ENSNVIG00000011695	5.35725	4.08054	5.32085	2.52704	1.96081	0.991674	7.42804	9.45328	7.2109	-1.33195	0.000509904	0.00239915	0.662274	0.00485085	0.0378736	2.06242	1.18052e-08	2.35103e-07	-
ENSNVIG00000011553	ENSNVIG00000011553	21.1992	15.1735	12.909	40.4425	61.5495	70.4515	10.2917	16.6078	10.7659	1.90409	2.28899e-09	7.87151e-08	-0.434861	0.132885	0.369994	-2.27348	1.69972e-12	1.00688e-10	-
ENSNVIG00000011544	ENSNVIG00000011544	3.48526	2.04073	3.45422	0.570475	0.84363	0.675159	2.95004	3.24748	2.73467	-2.00675	5.87733e-05	0.000400296	-0.0501461	0.889892	0.959272	2.02009	4.50936e-06	3.62192e-05	-
ENSNVIG00000011515	ENSNVIG00000011515	0.512964	0.597819	0.615568	0.223596	0.215452	0.0700483	0.987319	0.60968	0.699852	-1.66149	0.00136898	0.00546552	0.372276	0.289838	0.577554	2.0957	2.5946e-05	0.000162445	-
ENSNVIG00000011467	ENSNVIG00000011467	2.89726	1.68826	3.42914	4.23438	2.2056	10.5239	0.390351	0.543713	0.160249	1.17657	0.0430315	0.0934544	-2.93141	1.53769e-06	5.16681e-05	-4.04675	6.53586e-09	1.40879e-07	-
ENSNVIG00000011436	ENSNVIG00000011436	0.946864	0.623271	1.14728	0.185121	0.221114	0.0985911	0.717973	0.426546	0.443704	-2.32672	0.000247727	0.0013201	-0.812321	0.097218	0.304616	1.57554	0.0178783	0.0420919	tyrosyl-DNA phosphodiesterase 1
ENSNVIG00000011414	ENSNVIG00000011414	0.731605	0.866838	0.733622	0	0.234304	0.121884	1.63204	1.58196	1.06964	-2.62159	0.0379413	0.0843942	0.830234	0.200869	0.473679	3.51907	0.001306	0.0045905	-
ENSNVIG00000011347	ENSNVIG00000011347	0.232482	0.172159	0.0874211	0	0	0	0.47767	0.406595	0.326826	-4.15645	0.0336004	0.0765718	1.25632	0.128629	0.362892	5.47534	0.000222952	0.0010173	-
ENSNVIG00000011330	ENSNVIG00000011330	17.4196	17.1127	21.3493	17.4757	24.5129	66.2493	7.33384	5.37136	5.93665	1.04898	0.0285186	0.0670444	-1.62353	2.74815e-08	1.58436e-06	-2.62026	1.59259e-07	2.17593e-06	-
ENSNVIG00000011262	ENSNVIG00000011262	1.38609	0.742945	1.42962	0.247766	0.190247	0.329885	1.34841	1.25931	1.64794	-2.11839	0.00352861	0.0121096	0.22122	0.651131	0.848095	2.39874	0.000187833	0.000880781	-
ENSNVIG00000011200	ENSNVIG00000011200	6.39864	4.10814	7.17485	1.33111	1.86752	0.315074	3.81179	3.44794	3.15499	-2.23035	4.42507e-05	0.000315572	-0.804508	0.00954567	0.0631018	1.49289	0.0053019	0.0149683	-
ENSNVIG00000011153	ENSNVIG00000011153	0	1.49727	1.5206	0.592948	1.82118	3.78948	0	0	0	1.12738	0.437986	0.566421	-3.65036	0.19648	1	-4.72002	0.0163017	0.0389209	-
ENSNVIG00000011041	ENSNVIG00000011041	0.0856293	0.105685	0.064399	0.36831	0.582752	0.42797	0.276475	0.353978	0.0963029	2.52588	0.00117231	0.00481406	1.45086	0.133228	0.37027	-1.00861	0.141854	0.231787	-
ENSNVIG00000010668	ENSNVIG00000010668	0.611459	1.20747	0.858402	2.24746	2.15408	2.64856	0.394848	0.272211	0.997131	1.48951	0.000597556	0.00273578	-0.717131	0.273266	0.56089	-2.14943	5.29173e-05	0.000296372	-
ENSNVIG00000010573	ENSNVIG00000010573	48.7496	45.3681	42.3148	117.941	131.166	262.54	29.016	42.3533	56.1981	2.00245	7.07487e-09	1.98948e-07	-0.13867	0.605859	0.822562	-2.08442	1.0662e-07	1.53472e-06	-
ENSNVIG00000010569	ENSNVIG00000010569	42.3722	51.9652	39.5614	230.846	301.663	373.463	89.6772	126.408	132.179	2.85344	4.40427e-26	1.05803e-22	1.33404	9.18862e-09	5.88887e-07	-1.4575	2.33568e-07	3.01149e-06	nucleolar protein 3
ENSNVIG00000010479	ENSNVIG00000010479	2.6693	1.19347	2.27263	0.0787733	0.161296	0.167811	1.18264	1.85776	1.64262	-3.81932	1.4549e-05	0.000124065	-0.432534	0.384783	0.665798	3.45089	5.52973e-05	0.000307217	adenylate kinase 4
ENSNVIG00000010464	ENSNVIG00000010464	3.66129	5.57576	2.86243	7.66774	5.56471	5.16919	1.2386	1.18398	1.5354	0.698532	0.0857638	0.162374	-1.65352	0.00045013	0.0060647	-2.28932	9.7583e-09	2.00637e-07	leucine rich repeat containing 29
ENSNVIG00000010463	ENSNVIG00000010463	0.100004	0.296222	0.100279	1.40772	0.960814	1.83264	0	0	0.112469	3.16963	0.00305163	0.0106975	-2.00698	0.425872	1	-5.11566	0.000473738	0.00193306	-
ENSNVIG00000010396	ENSNVIG00000010396	0.0230905	0.0227989	0	0	0.0369748	0	0	1.61535	0.0519375	-0.105815	0.974907	1	5.1041	0.00327194	0.0282575	5.30921	0.0866486	0.155262	-
ENSNVIG00000010372	ENSNVIG00000010372	2.92062	2.88373	3.35692	0.538688	0.683869	0.183611	2.39387	4.13543	3.88893	-2.60369	4.00718e-09	1.24787e-07	0.139985	0.620384	0.831829	2.81336	1.22105e-09	3.16801e-08	-
ENSNVIG00000010333	ENSNVIG00000010333	4.6659	5.18284	2.04696	0.912228	1.40091	0	5.13579	4.45109	3.27969	-2.2564	0.0453412	0.0975477	0.0672081	0.923936	0.972567	2.38926	0.0189369	0.0440821	-
ENSNVIG00000010183	ENSNVIG00000010183	58.2264	2.75922	18.6092	3.19355	4.04538	2.24853	25.7097	47.6609	43.0561	-2.96607	0.00498337	0.0161465	0.512084	0.627287	0.835388	3.54328	1.96476e-26	1.95806e-23	-
ENSNVIG00000010099	ENSNVIG00000010099	0.0586519	0.115822	0.117627	0	0.0939192	0	0.619762	0.67142	0.329814	-1.43131	0.552109	1	2.42135	0.0376615	0.163607	3.91912	0.012196	0.0303861	-
ENSNVIG00000009958	ENSNVIG00000009958	0.537588	0.227485	0.59041	0.200197	0.0409924	0.0426482	0.751399	1.07452	0.403065	-2.14904	0.0315808	0.0728182	0.667894	0.288785	0.576979	2.88524	0.00106187	0.00382553	-
ENSNVIG00000009938	ENSNVIG00000009938	1.19147	0.653568	0.929254	2.6918	2.96785	8.16042	1.08803	1.3471	1.48887	2.41092	0.000891893	0.00382897	0.460355	0.583747	0.809626	-1.89422	0.00482291	0.0138351	-
ENSNVIG00000009895	ENSNVIG00000009895	59.7721	10.065	38.0994	8.33422	7.7906	3.08773	49.5052	43.0231	45.0757	-2.388	0.000234514	0.00126437	0.315068	0.519476	0.766197	2.76163	1.67912e-12	1.00168e-10	-
ENSNVIG00000009841	ENSNVIG00000009841	7.18991	6.26178	6.91395	3.74852	4.13294	0.921404	10.5195	19.0408	11.7767	-1.11196	0.025772	0.0617415	0.972382	0.000653688	0.00813996	2.15907	1.85169e-05	0.000121878	-
ENSNVIG00000009754	ENSNVIG00000009754	8.39822	8.00621	8.01482	13.679	22.5371	37.2457	4.2161	5.15688	5.2762	1.68468	1.5558e-05	0.000131074	-0.780252	0.00629939	0.0462262	-2.40657	2.51978e-09	5.95398e-08	-
ENSNVIG00000009687	ENSNVIG00000009687	2.80736	3.38104	2.52317	0.574616	0.543891	0.219415	3.61349	3.07708	2.32315	-2.60557	1.90164e-11	1.29992e-09	0.00449384	0.986037	0.9947	2.67694	6.48671e-12	3.17624e-10	-
ENSNVIG00000009651	ENSNVIG00000009651	0.928787	0.752192	0.742985	0.244836	0.217241	0.139087	1.02921	0.929168	0.680724	-1.91202	3.22249e-05	0.000241701	0.0787831	0.815769	0.928069	2.05524	4.40496e-06	3.56054e-05	-
ENSNVIG00000009634	ENSNVIG00000009634	2.17491	1.4005	2.93948	1.33111	1.05995	0.157537	4.55194	3.84887	2.97775	-1.25029	0.123069	0.216364	0.762719	0.132849	0.369992	2.07641	0.0018766	0.00626098	-
ENSNVIG00000009512	ENSNVIG00000009512	3.33612	27.4499	27.3201	0.869657	0.890354	0.926318	0	0	0	-4.34373	0.000272981	0.00143317	-7.36402	5.47042e-07	2.09225e-05	-2.95673	0.285207	1	-
ENSNVIG00000009493	ENSNVIG00000009493	39.3847	83.4934	59.8207	2.71768	12.0569	6.7544	1.36003	1.47339	1.30276	-2.99249	3.94189e-07	5.8661e-06	-5.51367	5.57537e-14	9.95113e-12	-2.45796	0.0184204	0.043075	-
ENSNVIG00000009490	ENSNVIG00000009490	10.8538	10.7167	24.6316	1.78697	0	0	2.0121	0	0	-4.5659	0.000413598	0.00201362	-4.54689	6.99379e-05	0.00132978	0.0988301	0.974709	1	-
ENSNVIG00000009488	ENSNVIG00000009488	61.0181	71.4018	44.8932	6.10796	6.69999	8.5971	2.45625	0.798294	1.17641	-2.9567	4.39523e-22	4.92734e-19	-5.35634	7.90078e-46	1.45717e-42	-2.34578	1.08714e-06	1.08216e-05	-
ENSNVIG00000009487	ENSNVIG00000009487	8.3403	8.23496	6.13308	0	0	0	0.652815	0.707229	0	-5.42746	0.000431084	0.00208069	-4.13828	0.00202178	0.0195454	1.38048	0.732236	1	-
ENSNVIG00000009439	ENSNVIG00000009439	17.7845	13.9268	22.1381	0	0	1.02167	1.44003	0	0.689699	-5.56893	4.23494e-05	0.000304466	-4.66913	9.83388e-06	0.000252682	0.93539	0.738921	1	-
ENSNVIG00000009437	ENSNVIG00000009437	0.0868781	0.171562	0	0.33971	0.417353	1.30264	0.102002	0	0.0977073	3.08152	0.00803892	0.0238501	-0.396349	0.846979	1	-3.41844	0.00336218	0.0101896	-
ENSNVIG00000009417	ENSNVIG00000009417	1.78928	0.500388	1.24454	0.0161767	0.0331233	0.103384	0.0121431	0	0	-4.44943	5.11904e-09	1.53201e-07	-8.10102	3.46614e-10	3.12688e-08	-3.60882	0.0560105	0.108985	-
ENSNVIG00000009410	ENSNVIG00000009410	181.412	260.064	153.395	117.086	119.286	308.871	12.5627	5.2266	14.1842	-0.0319747	0.939828	0.959455	-4.25302	2.28644e-32	1.99751e-29	-4.17395	7.64323e-18	1.75926e-15	-
ENSNVIG00000009406	ENSNVIG00000009406	413.44	311.752	327.363	40.9981	47.0616	108.512	11.1911	12.1239	19.2065	-2.32593	5.24315e-09	1.56051e-07	-4.66364	2.48202e-56	8.2398e-53	-2.28696	2.68528e-06	2.33219e-05	-
ENSNVIG00000009404	ENSNVIG00000009404	3.01457	2.48041	4.53431	0	0	0	0	0	0	-4.39362	0.0171917	0.044408	-4.96932	0.0061948	0.0455795				-
ENSNVIG00000009383	ENSNVIG00000009383	0.204419	0.134558	0.478293	0.106576	0.109112	0	0.320008	0.780032	1.3794	-1.81148	0.299871	0.427306	1.56495	0.120517	0.348696	3.43467	0.0142946	0.0348059	-
ENSNVIG00000009067	ENSNVIG00000009067	1.34204	0.48479	0.919042	0.307179	0.10483	0.109064	0.691759	0.874322	0.809882	-2.29341	0.00580464	0.0182998	-0.24917	0.658396	0.851514	2.10618	0.00514886	0.0145946	-
ENSNVIG00000009034	ENSNVIG00000009034	1.04054	0.0790303	0.160524	0	0	0	0.469877	0.712659	0.630128	-4.06833	0.066169	0.132065	0.464917	0.685684	0.865658	4.59545	0.00650754	0.0177795	-
ENSNVIG00000009027	ENSNVIG00000009027	0.9267	0	0.232314	0	0	0	0.544013	0.491131	0.434255	-3.97594	0.119597	1	0.309214	0.808518	0.924831	4.34448	0.013565	0.033283	-
ENSNVIG00000009015	ENSNVIG00000009015	0.212221	0	0	0.165965	0	0	1.24583	0.674837	1.07403	-0.105473	0.979025	1	3.79039	0.0129463	0.0785724	3.95362	0.0107925	0.0274009	-
ENSNVIG00000008938	ENSNVIG00000008938	45.7595	82.7187	57.6649	14.1138	13.3382	2.22388	63.0038	45.0281	44.4374	-2.5547	4.18688e-06	4.29308e-05	-0.331806	0.241143	0.523919	2.29076	2.47708e-05	0.000155952	-
ENSNVIG00000008905	ENSNVIG00000008905	0	0.137708	0.209781	1.09071	0.334999	0.464708	1.06437	5.58806	0.156855	2.5371	0.0506827	0.106602	4.22	0.000640985	0.0080058	1.77239	0.100293	0.175064	-
ENSNVIG00000008868	ENSNVIG00000008868	27.1817	6.25096	21.0462	3.87471	3.96692	2.52215	33.2871	29.9347	27.7063	-2.29393	1.59654e-05	0.000134103	0.70184	0.0981168	0.306366	3.05589	3.14993e-25	2.80874e-22	-
ENSNVIG00000008866	ENSNVIG00000008866	0.159776	0.946547	0.640865	0.249902	0	0	1.31313	1.42259	1.07815	-2.56854	0.212679	1	1.07501	0.315131	0.604048	3.70898	0.019208	0.0446027	-
ENSNVIG00000008853	ENSNVIG00000008853	18.7701	5.85714	14.5603	4.01593	3.26085	0.590012	36.6949	31.3073	24.6944	-2.21486	0.000579819	0.00266874	1.20343	0.00199227	0.0193503	3.48251	3.98213e-12	2.10172e-10	-
ENSNVIG00000008799	ENSNVIG00000008799	6.17273	4.77471	6.27532	2.0466	1.50316	0.284341	9.0842	8.06849	6.7822	-2.06854	0.000186718	0.00105152	0.432667	0.0888004	0.287105	2.56885	1.32499e-06	1.28494e-05	-
ENSNVIG00000008753	ENSNVIG00000008753	706.811	362.154	686.304	852.416	913.501	2885.56	264.219	248.985	462.095	1.50312	0.00206547	0.00770301	-0.883309	0.00664072	0.0482193	-2.33749	2.1812e-06	1.95316e-05	-
ENSNVIG00000008625	ENSNVIG00000008625	0	0	0	0.448662	0.172252	0.0597368	0.126297	0.22804	0.241958	5.20518	0.00926464	0.0269028	4.87371	0.0120627	1	-0.268583	0.800439	0.860746	-
ENSNVIG00000008567	ENSNVIG00000008567	11.4416	4.44756	7.17662	1.62017	1.38228	0.758277	6.4311	5.56973	6.46038	-2.51731	8.19746e-09	2.26076e-07	-0.358108	0.280058	0.567976	2.21987	7.83745e-12	3.74034e-10	WAS/WASL interacting protein family member 1
ENSNVIG00000008526	ENSNVIG00000008526	1.82607	0.75064	1.3453	0.314755	0.381921	0.204883	0.271277	0.194346	0.251472	-2.02155	1.34988e-06	1.62604e-05	-2.48618	9.70525e-12	1.14253e-09	-0.404293	0.286235	0.403444	zinc finger protein 469
ENSNVIG00000008430	ENSNVIG00000008430	0.275588	0.222633	0.263786	0	0.0601771	0.0417386	0.0294149	0.0318667	0.0281763	-2.81423	0.00436117	0.0144536	-3.13457	0.000462601	0.00619251	-0.263047	0.86251	0.905793	-
ENSNVIG00000008387	ENSNVIG00000008387	0.438963	0.81868	0.342357	0.381429	0.156202	0.81256	0	0.0620377	0.0548532	-0.15807	0.862361	0.909411	-3.83288	0.00704768	0.0504769	-3.61652	0.0147703	0.0358098	-
ENSNVIG00000008369	ENSNVIG00000008369	8.75877	6.31796	7.06293	1.35091	1.75318	0.486398	7.79836	8.41743	6.71752	-2.52555	4.68136e-09	1.42871e-07	0.00759566	0.972563	0.989043	2.60165	4.33476e-10	1.28616e-08	thymopoietin
ENSNVIG00000008342	ENSNVIG00000008342	1.37753	1.48378	1.88362	8.42236	8.82333	6.8848	6.91043	5.57501	4.50686	2.44277	2.70542e-07	4.26776e-06	1.79733	0.000528674	0.00685583	-0.582744	0.124619	0.209122	-
ENSNVIG00000008255	ENSNVIG00000008255	112.277	112.584	86.4452	76.0111	77.0102	204.132	17.6519	15.5559	22.4414	0.293126	0.475938	0.601576	-2.52333	1.01095e-26	6.71231e-24	-2.7641	6.60068e-11	2.43106e-09	-
ENSNVIG00000008226	ENSNVIG00000008226	1.41694	1.74342	1.24597	1.53429	1.11701	2.8327	0.204751	0.277272	0.367743	0.407879	0.363926	0.495679	-2.41448	6.35347e-07	2.37525e-05	-2.76594	3.19668e-07	3.92735e-06	-
ENSNVIG00000008191	ENSNVIG00000008191	8.09499	6.37806	1.72185	15.3469	10.9985	40.4583	6.14415	5.82424	11.6789	2.1389	0.000508442	0.00239294	0.509917	0.342813	0.63009	-1.57921	0.00282891	0.0088264	-
ENSNVIG00000008085	ENSNVIG00000008085	5.81881	5.91555	5.59713	1.65167	1.69098	0.502653	6.67997	6.99006	6.32598	-2.07395	1.83602e-06	2.10489e-05	0.162488	0.44594	0.714512	2.30383	3.52763e-08	6.00654e-07	zinc finger and BTB domain containing 1
ENSNVIG00000008061	ENSNVIG00000008061	5.2271	2.65644	4.8561	1.02195	0.861633	0.256125	2.4819	9.58182	3.50125	-2.47092	6.96839e-06	6.66556e-05	0.234016	0.632643	0.838489	2.78697	1.69852e-05	0.000113115	-
ENSNVIG00000008050	ENSNVIG00000008050	1.63811	1.43257	1.87728	0.549026	0.524619	0.389865	2.61016	2.23242	1.78966	-1.65924	0.000235493	0.00126884	0.379759	0.256376	0.543167	2.1021	5.44887e-07	6.19978e-06	-
ENSNVIG00000007951	ENSNVIG00000007951	0.795347	0.48189	0.471273	0.0282723	0.0578904	0.0903431	0.509349	0.62078	0.426914	-3.22175	0.000155659	0.000911762	-0.212895	0.668287	0.856034	3.07334	0.000180758	0.000852327	-
ENSNVIG00000007909	ENSNVIG00000007909	0.839402	0.530432	1.14473	0.157547	0.0537653	0.111874	0.394212	0.29895	0.188806	-2.86115	0.00150093	0.00589713	-1.55523	0.0230521	0.11763	1.36918	0.190097	0.29297	-
ENSNVIG00000007872	ENSNVIG00000007872	4.05431	8.38746	5.42065	2.11375	0.927452	0.964915	0.906688	1.71896	0.217127	-2.05919	0.00511923	0.0165104	-2.72644	0.000491353	0.00649361	-0.584042	0.589319	0.694363	-
ENSNVIG00000007788	ENSNVIG00000007788	6.74649	6.30364	5.26678	1.41638	2.17513	0.603465	6.53879	6.27752	4.63394	-2.02667	1.66392e-05	0.000138861	-0.114765	0.693703	0.868978	1.97971	2.0397e-05	0.00013235	-
ENSNVIG00000007753	ENSNVIG00000007753	6.48362	7.74756	6.79702	20.8003	15.9863	41.6107	4.97397	5.52913	8.28613	1.99231	2.67605e-07	4.23334e-06	-0.202651	0.496031	0.75138	-2.14078	2.40444e-07	3.07906e-06	-
ENSNVIG00000007697	ENSNVIG00000007697	3.84093	3.34094	2.75108	0.286071	0.439319	0.152355	0.107371	0.465282	0.2057	-3.39812	3.17201e-05	0.000238233	-3.74269	2.0409e-06	6.52734e-05	-0.261306	0.846976	0.894828	-
ENSNVIG00000007639	ENSNVIG00000007639	1085.83	809.379	1626.46	215.551	205.417	191.88	39.1689	10.6084	30.373	-2.42625	2.85752e-15	6.40695e-13	-5.48674	3.77433e-42	5.69546e-39	-3.00756	9.41158e-13	6.06277e-11	-
ENSNVIG00000007631	ENSNVIG00000007631	19633.4	21284.3	28858.9	6244.27	6241.64	4021.31	832.34	399.377	747.634	-1.98416	3.29374e-12	3.01019e-10	-5.17593	7.82421e-66	4.32914e-62	-3.13404	1.49623e-20	6.45101e-18	-
ENSNVIG00000007627	ENSNVIG00000007627	8057.08	8960.67	9439.48	3784.82	3583.67	4150.1	344.768	139.236	323.737	-1.10474	1.65072e-08	3.98256e-07	-5.06838	2.17574e-56	8.2398e-53	-3.91057	8.98736e-29	1.18309e-25	-
ENSNVIG00000007625	ENSNVIG00000007625	5744.57	9772.97	7831.09	3893.87	4209.74	4939.75	263.74	116.76	318.413	-0.746094	0.00636295	0.0196907	-5.09881	1.30788e-46	2.71369e-43	-4.30002	2.81483e-31	7.94813e-28	-
ENSNVIG00000007591	ENSNVIG00000007591	35.3819	25.2672	28.9468	41.7338	39.1664	103.528	15.6181	12.4046	17.3296	1.13747	0.00509453	0.0164496	-1.01987	2.74322e-05	0.000601516	-2.10541	3.33364e-07	4.06905e-06	-
ENSNVIG00000007529	ENSNVIG00000007529	19.988	37.6253	24.0805	76.9947	59.1778	108.204	16.2078	15.4249	15.6332	1.67334	1.54698e-06	1.82171e-05	-0.834854	0.0033717	0.0288489	-2.44847	1.05392e-17	2.34941e-15	-
ENSNVIG00000007447	ENSNVIG00000007447	1.7232	0.623861	1.09437	0.0898406	0.0919787	0	0.674396	1.89958	1.4212	-4.12547	0.00162624	0.00629243	0.168787	0.795221	0.919854	4.36286	0.000528858	0.00212774	-
ENSNVIG00000007442	ENSNVIG00000007442	24.438	14.4444	23.325	1.84101	3.05162	0.466894	23.9541	35.7892	19.5415	-3.43508	5.82533e-11	3.47371e-09	0.303137	0.320603	0.609446	3.81176	1.91904e-13	1.42853e-11	-
ENSNVIG00000007441	ENSNVIG00000007441	1.51642	0.748633	0.760299	0	0	0	1.48367	1.44661	1.4212	-4.65466	0.00857795	0.0252048	0.484615	0.544468	0.782547	5.20057	0.0006696	0.00259418	-
ENSNVIG00000007401	ENSNVIG00000007401	4.25673	2.5289	3.36412	0.564224	0.693182	0.240394	4.36246	3.57897	2.27195	-2.65789	4.05238e-07	6.00395e-06	-0.0335444	0.928345	0.973874	2.68983	2.72444e-07	3.43178e-06	-
ENSNVIG00000007306	ENSNVIG00000007306	29.2063	0.542965	19.6369	25.8986	3.86472	40.0047	1.82932	3.30299	1.75229	0.596689	0.672946	0.766684	-2.88456	0.0201218	0.107327	-3.42192	1.50478e-07	2.07269e-06	-
ENSNVIG00000007131	ENSNVIG00000007131	4.04482	4.63123	4.26543	3.05925	4.92614	28.8525	1.20396	2.65694	2.88317	1.60375	0.0164905	0.0428534	-0.985897	0.00465289	0.0367603	-2.53671	0.000392919	0.00164529	-
ENSNVIG00000006819	ENSNVIG00000006819	1.21125	2.0502	2.08215	0	0.277081	0	0.406317	1.32055	1.16762	-4.0635	0.0101148	0.0288731	-0.935669	0.307521	0.596047	3.19611	0.0684657	0.128284	-
ENSNVIG00000006795	ENSNVIG00000006795	1.19457	3.00233	2.39573	8.83246	3.30405	8.86516	0.382509	0.138131	0.610671	1.76241	0.00241392	0.00878056	-2.5658	0.00391706	0.0322516	-4.26871	7.9926e-09	1.68841e-07	-
ENSNVIG00000006429	ENSNVIG00000006429	0	0	0	1.17069	1.36978	0	0	0.136006	0	5.53117	0.0101073	0.0288565				-4.28842	0.0250864	0.0559162	-
ENSNVIG00000006315	ENSNVIG00000006315	0.0815278	0.0603736	0.143067	0.0956368	0.0979128	0.0679119	0.311092	0.259248	0.550141	-0.0252591	0.98238	0.986899	1.94259	0.0183919	0.100755	2.02512	0.016185	0.0386806	-
ENSNVIG00000006304	ENSNVIG00000006304	18.534	24.7335	21.6342	84.0216	86.0212	229.409	20.2305	32.783	35.1746	2.71572	2.44777e-10	1.20356e-08	0.396946	0.196645	0.467941	-2.26108	5.12369e-07	5.88911e-06	-
ENSNVIG00000006244	ENSNVIG00000006244	1.01653	0.793619	0.497815	0.517653	0.681393	0.0787686	1.72086	5.95372	1.11666	-0.75219	0.306775	0.435005	1.86894	0.00144268	0.0152343	2.70831	0.000422171	0.00174918	-
ENSNVIG00000006243	ENSNVIG00000006243	4.45665	7.54348	4.14972	9.46001	18.8606	24.9257	3.73749	4.04902	5.72819	1.81372	0.00136801	0.00546296	-0.298445	0.651633	0.84815	-2.05279	0.000205076	0.000947218	-
ENSNVIG00000006216	ENSNVIG00000006216	1.26368	0.887802	0.51174	0.418104	0.739367	0.404859	1.54074	6.58391	1.28454	-0.671505	0.257999	0.3824	1.76003	0.00368135	0.0308153	2.51461	0.000212508	0.000974109	-
ENSNVIG00000006199	ENSNVIG00000006199	1.07973	0.663346	1.22706	0.412812	0.153686	0.159894	3.23966	4.66942	2.53657	-1.93025	0.00328342	0.011382	1.76698	4.41201e-06	0.000127365	3.76347	1.47865e-12	8.94687e-11	-
ENSNVIG00000006170	ENSNVIG00000006170	3.19533	3.33605	3.09804	1.62178	1.81851	0.434799	10.1367	9.60896	6.67953	-1.21652	0.00932194	0.0270408	1.41151	6.79843e-10	5.53173e-08	2.698	7.26737e-09	1.54678e-07	-
ENSNVIG00000005938	ENSNVIG00000005938	1.50005	0.524084	1.11079	0.0721907	0.147817	0.0768942	1.43605	1.40898	0.778631	-3.30051	3.29589e-05	0.000246437	0.166167	0.73855	0.892162	3.5316	7.83375e-07	8.32096e-06	-
ENSNVIG00000005852	ENSNVIG00000005852	1.98045	0.627215	1.04916	0.204556	0.0299178	0.0311263	1.3381	2.28138	1.09264	-3.67296	8.66962e-06	7.99278e-05	0.319061	0.50884	0.75943	4.05915	2.37823e-08	4.28182e-07	-
ENSNVIG00000005783	ENSNVIG00000005783	2.86187	2.42205	3.4847	10.551	5.23738	9.53563	1.20003	1.82008	2.5289	1.62499	0.00325162	0.0112857	-0.698617	0.347061	0.63278	-2.26259	0.000157105	0.000757231	-
ENSNVIG00000005760	ENSNVIG00000005760	1.0408	0.753616	0.556625	0.108526	0.111109	0	1.46639	0.706053	0.546251	-3.30654	0.0177588	0.0456345	0.17054	0.823867	0.931383	3.53785	0.00893301	0.023323	-
ENSNVIG00000005736	ENSNVIG00000005736	2.06981	1.79239	1.3695	0.437836	0.597675	0.155454	1.68316	1.73714	0.963558	-2.03592	1.52216e-05	0.000128885	-0.30169	0.3433	0.630276	1.80507	0.000230279	0.00104511	-
ENSNVIG00000005682	ENSNVIG00000005682	1.40409	3.04999	2.11194	0.658831	0.224837	0.233919	0.494557	0.178593	0.631643	-2.45377	0.0178798	0.0458893	-2.35674	0.0121992	0.0754733	0.153454	0.911774	0.940527	-
ENSNVIG00000005640	ENSNVIG00000005640	1.49322	0.696969	1.76958	2.54782	3.47795	2.30675	0.478136	0.932382	0.305335	1.17211	0.00930579	0.0270036	-1.26166	0.0300505	0.141394	-2.36492	9.65901e-07	9.88779e-06	-
ENSNVIG00000005631	ENSNVIG00000005631	1.88296	2.4391	1.33383	0.918652	0.442595	1.64044	0.405643	0.131836	0.446847	-0.822896	0.109125	0.196451	-2.55053	2.1253e-07	9.30812e-06	-1.68212	0.00936636	0.0242897	-
ENSNVIG00000005605	ENSNVIG00000005605	1.39005	0.171562	1.39388	0.0543536	0.333883	0.173685	0.938422	1.81228	0.93799	-2.29512	0.0217269	0.0538402	0.273809	0.695284	0.869766	2.63942	0.000549446	0.00219804	-
ENSNVIG00000005565	ENSNVIG00000005565	1.86295	6.50873	5.74796	1.34483	0.917891	0.238742	0.841257	1.4582	0.805834	-2.39613	0.00466064	0.0152804	-2.24333	0.00198713	0.019323	0.228391	0.817259	0.873179	-
ENSNVIG00000005540	ENSNVIG00000005540	1.73201	0.570045	1.60319	0.138923	0.284458	0	0.208567	0.508392	0.249731	-3.09542	0.00154114	0.00602554	-2.06821	0.00494562	0.0383789	1.10704	0.36024	0.482694	-
ENSNVIG00000005500	ENSNVIG00000005500	1.34258	0.923923	0.489558	0.0636335	0.130296	0.135559	0.859806	1.29371	0.915113	-2.97324	0.00231919	0.00848182	0.107901	0.853702	0.945176	3.14762	0.000359355	0.00152816	-
ENSNVIG00000005497	ENSNVIG00000005497	2.90458	2.66305	1.66434	7.13898	2.98999	7.25846	0.730764	1.05557	1.63332	1.35874	0.0373662	0.0833466	-1.11769	0.201075	0.473962	-2.41684	0.000930439	0.00343282	-
ENSNVIG00000005484	ENSNVIG00000005484	3.6959	2.03452	2.03343	0.920814	0.392803	0.272447	2.88007	3.70255	2.7404	-2.1919	2.29043e-05	0.000181081	0.22033	0.497875	0.752109	2.47845	5.40605e-08	8.54378e-07	-
ENSNVIG00000005406	ENSNVIG00000005406	0.107294	0.0353129	0	0.111877	0.0572698	0.476665	0	0	0	2.27133	0.155811	0.260087	-2.64083	0.469863	1	-4.86346	0.0140657	0.0343473	-
ENSNVIG00000005399	ENSNVIG00000005399	7.22551	7.0663	6.69339	4.41286	4.95865	7.45182	1.61588	1.31293	1.9348	-0.225213	0.524171	0.643861	-2.14519	2.03226e-08	1.20909e-06	-1.86369	1.50609e-05	0.000102146	-
ENSNVIG00000005251	ENSNVIG00000005251	51.829	77.84	72.8801	210.271	201.602	460.843	78.8042	95.9811	103.402	2.20106	1.02604e-08	2.71286e-07	0.413108	0.105781	0.320166	-1.73008	3.63714e-06	3.01765e-05	-
ENSNVIG00000005186	ENSNVIG00000005186	4.80302	0.278962	3.05974	0.530279	0.180966	1.12966	0.066343	0.143746	0.190648	-2.04927	0.0328525	0.0751621	-4.3763	1.5687e-05	0.000374458	-2.27412	0.0430873	0.0879498	-
ENSNVIG00000005130	ENSNVIG00000005130	748.989	1939.63	1597.69	5617.68	5943.35	6259.84	2334.05	2000.26	2508.96	2.14878	1.78941e-09	6.37517e-08	0.630511	0.0519443	0.201784	-1.4575	1.95203e-14	1.86843e-12	-
ENSNVIG00000005108	ENSNVIG00000005108	3.10846	1.0807	2.89752	0.582054	0.666013	0.291754	2.80145	3.7589	2.60963	-2.10102	0.000160412	0.000933244	0.328879	0.421479	0.696756	2.49528	2.77087e-09	6.49295e-08	-
ENSNVIG00000004981	ENSNVIG00000004981	6.67748	5.23573	6.4333	3.22538	2.98765	1.03611	11.5677	14.5304	10.3444	-1.24131	0.00468098	0.0153292	0.944721	0.000135	0.0022635	2.25565	4.82038e-08	7.80008e-07	cyclin Y like 1
ENSNVIG00000004650	ENSNVIG00000004650	1.94198	0.302756	2.04983	0.159863	0	0	0.480011	0.910038	0.804649	-4.50246	0.00553381	0.0175844	-1.00998	0.269289	0.556602	3.55655	0.0293017	0.063604	-
ENSNVIG00000004647	ENSNVIG00000004647	0.260252	0.287196	0.245618	0.143666	0.122571	0	0.053922	0	0	-1.47017	0.114925	0.204723	-3.90547	0.00114918	0.0127678	-2.37005	0.214978	0.322403	-
ENSNVIG00000004639	ENSNVIG00000004639	0.217519	0.644315	0.342758	0.0486023	0.049759	0.0517689	0.0729675	0.0395247	0.13979	-2.91299	0.0175075	0.0450991	-2.28235	0.0276439	0.13417	0.682894	0.662246	0.754125	-
ENSNVIG00000004638	ENSNVIG00000004638	0.230395	0.32859	0.53907	0.120118	0	0.0852963	0	0.0325612	0.0863711	-2.32345	0.0358036	0.080491	-3.22982	0.00550367	0.0416387	-0.855378	0.649635	0.744096	-
ENSNVIG00000004614	ENSNVIG00000004614	1.60265	0.290646	1.86944	0.153469	0.366616	0.326936	1.72804	2.3297	2.31739	-2.05356	0.0133138	0.0361046	0.721857	0.215206	0.491498	2.8401	3.05393e-07	3.79046e-06	-
ENSNVIG00000004594	ENSNVIG00000004594	0.455946	1.66223	0.211016	0.109713	0.28081	0.175292	1.153	0.892215	1.30167	-1.95125	0.0521448	0.10909	0.476699	0.510907	0.76086	2.49198	0.000398588	0.0016645	-
ENSNVIG00000004530	ENSNVIG00000004530	2.66585	0.940064	1.90943	0	0.457374	0.317232	1.67675	1.08991	1.07077	-2.74021	0.0097202	0.0280118	-0.559506	0.412764	0.689218	2.23978	0.0321138	0.0686527	-
ENSNVIG00000004481	ENSNVIG00000004481	14.6516	7.75706	14.405	3.82246	3.68435	1.80735	18.112	14.7542	22.3503	-1.88482	1.01565e-06	1.28609e-05	0.548428	0.0617222	0.226044	2.49415	1.73644e-13	1.31923e-11	forkhead box O3
ENSNVIG00000004323	ENSNVIG00000004323	0.442691	1.39872	0.976605	3.32353	2.9773	7.22764	0.831612	2.02709	1.49362	2.35348	0.000278163	0.00145538	0.572453	0.451145	0.718878	-1.71794	0.00345569	0.0104156	-
ENSNVIG00000004271	ENSNVIG00000004271	5.17545	8.30849	4.59234	20.6155	23.3122	43.5452	6.86331	6.06197	11.3899	2.3681	1.32827e-09	4.94163e-08	0.3878	0.282193	0.570145	-1.92648	9.6528e-07	9.88741e-06	-
ENSNVIG00000004259	ENSNVIG00000004259	1.57789	1.966	3.88026	1.46902	1.3235	1.06401	0.264655	0	0.338015	-0.848452	0.0949879	0.175955	-3.6327	4.28216e-07	1.68435e-05	-2.73138	0.000365618	0.00154935	-
ENSNVIG00000004235	ENSNVIG00000004235	2.63557	3.98737	3.34617	1.49597	0.952978	1.98294	0.748642	0.51366	0.693214	-1.07755	0.00551932	0.0175516	-2.38872	4.57552e-11	4.89994e-09	-1.25486	0.00489786	0.0140097	-
ENSNVIG00000004128	ENSNVIG00000004128	486.952	465.79	524.23	848.935	779.408	2296.62	184.624	337.591	383.501	1.50515	0.000319468	0.00162975	-0.749411	0.00720907	0.0512916	-2.19761	2.53219e-06	2.22051e-05	-
ENSNVIG00000004126	ENSNVIG00000004126	2.3884	0.0471647	0.431097	0.298851	0.229473	0.318322	1.68251	1.4582	4.56639	-1.65801	0.162209	0.268211	1.40356	0.120043	0.348111	3.11349	2.37432e-05	0.000150827	-
ENSNVIG00000004088	ENSNVIG00000004088	0.276627	0.102425	0.38141	0.0540832	0.166111	0	0.527774	0.439819	0.427773	-1.68045	0.225219	0.344362	0.83759	0.305054	0.593412	2.58008	0.0184898	0.0432195	-
ENSNVIG00000004065	ENSNVIG00000004065	41.451	60.8349	49.4765	76.9764	97.4577	194.443	30.5823	34.0872	31.1255	1.37548	0.000384047	0.00189055	-0.709521	0.00378474	0.0314902	-2.0261	7.90088e-08	1.18562e-06	-
ENSNVIG00000004043	ENSNVIG00000004043	45.4213	31.5094	37.1538	50.7555	44.2826	340.846	25.8598	30.0697	45.3582	2.02966	0.00179088	0.00683117	-0.210174	0.448441	0.716424	-2.19297	0.0208415	0.0477933	-
ENSNVIG00000003971	ENSNVIG00000003971	1.91731	0.436868	0.99827	0.288348	0.118084	0.0614269	0.779223	1.17246	0.953748	-2.73297	0.00315157	0.0109861	-0.247406	0.688113	0.86662	2.5479	0.00137141	0.00479358	-
ENSNVIG00000003738	ENSNVIG00000003738	15.6625	18.5577	20.2211	7.65543	5.95659	0.652337	23.2163	20.669	19.1561	-1.83293	0.00393256	0.0132782	0.168364	0.578277	0.805946	2.06879	0.000616257	0.00241952	-
ENSNVIG00000003560	ENSNVIG00000003560	3.37258	4.04998	3.88459	0.570267	0.656818	0.0759277	2.56845	2.26081	1.53769	-3.01233	3.49968e-07	5.29233e-06	-0.87492	0.018555	0.101281	2.20741	0.00079371	0.00300224	-
ENSNVIG00000003505	ENSNVIG00000003505	5.66994	3.61183	3.66811	1.43036	1.4644	0.30471	7.73071	7.21188	5.75959	-1.91193	0.0169903	0.0439551	0.634325	0.192333	0.462754	2.60936	0.000129259	0.000641636	-
ENSNVIG00000003279	ENSNVIG00000003279	2.22832	3.45743	6.59699	9.95791	8.15591	22.0973	1.24583	2.96928	4.89283	1.80466	0.00106845	0.0044565	-0.471803	0.453631	0.720819	-2.22031	0.000130604	0.000647366	H2A clustered histone 19
ENSNVIG00000003148	ENSNVIG00000003148	2.6684	1.16417	2.5513	0.77648	0.19874	0.103384	1.45718	1.65757	0.628119	-2.45797	0.00326231	0.0113205	-0.819081	0.169073	0.42958	1.71139	0.0564476	0.109697	-
ENSNVIG00000003138	ENSNVIG00000003138	9.53505	9.52806	7.1422	1.25777	3.67915	0.574164	14.567	10.3746	9.30238	-2.14875	0.000563299	0.00260805	0.344104	0.318971	0.607737	2.55841	1.50328e-05	0.000101996	-
ENSNVIG00000003099	ENSNVIG00000003099	11.4308	17.7907	9.72778	45.8126	56.0203	62.6297	25.1999	34.2675	36.5891	2.17215	1.02814e-12	1.10122e-10	1.2562	7.86081e-06	0.000208437	-0.853128	0.000686007	0.00264384	-
ENSNVIG00000002990	ENSNVIG00000002990	1.86977	2.27133	1.44312	0.62034	0.653249	0.868423	0.239484	0.230618	0.586244	-1.2893	0.000293842	0.00152273	-2.4345	1.96091e-08	1.18178e-06	-1.09154	0.0300619	0.0649462	-
ENSNVIG00000002985	ENSNVIG00000002985	3.69507	9.9028	11.1158	1.65125	0.845273	0.879416	0.619762	0.67142	0	-2.77347	0.0126166	0.034537	-4.33782	0.00134539	0.0144078	-1.48345	0.444098	1	microRNA 450b
ENSNVIG00000002941	ENSNVIG00000002941	23.7076	12.7987	17.0173	5.33532	5.05262	1.70488	18.6233	19.9586	12.2764	-2.04588	1.3307e-05	0.000114931	-0.11754	0.714901	0.880302	1.99692	8.12944e-06	6.04339e-05	-
ENSNVIG00000002832	ENSNVIG00000002832	2.75505	1.97837	2.0092	0.587606	0.20053	0.417261	1.02921	1.75214	2.39427	-2.38585	0.010188	0.029013	-0.42055	0.523396	0.769244	2.02602	0.0362595	0.0761979	-
ENSNVIG00000002778	ENSNVIG00000002778	45.5496	40.9572	51.7436	25.7715	21.2545	5.70477	114.203	106.753	76.6407	-1.29498	0.00599584	0.0187774	1.06235	1.55198e-06	5.2043e-05	2.42681	3.52125e-07	4.24908e-06	-
ENSNVIG00000002754	ENSNVIG00000002754	38.1751	24.1705	40.9118	15.1998	11.0966	3.34732	77.2691	109.422	60.1347	-1.7037	0.000475874	0.00226117	1.21085	2.43902e-05	0.000543428	2.98765	6.47941e-10	1.82349e-08	-
ENSNVIG00000002723	ENSNVIG00000002723	1.18808	0.430126	0.436829	0.247766	0.190247	0	0.604459	1.36006	1.55886	-2.12036	0.0446752	0.0963399	0.737874	0.262393	0.549663	2.92129	0.000985416	0.00359777	-
[truncated: 792 more rows]

## Sheet: Table S2
Table S2. GO functional enrichment analysis of differentially expressed genes (DEGs)
[truncated: 478 more rows]

[truncated: 3 more sheets: Table S3, Table S4, Table S5]
